# Supplementary material for: Development of a genome-wide InDel marker set for allele discrimination between rice (Oryza sativa) and the other seven AA-genome Oryza species
Source: Sci Rep. 2021 Apr 26;11:8962. doi: 10.1038/s41598-021-88533-9 (PMC8076200; doi:10.1038/s41598-021-88533-9)
Supplement: Supplementary file 2 — Supplementary Information 2. [file 41598_2021_88533_MOESM2_ESM.xlsx]

## Sheet: List of Supplementary Tables
List of Supplementary Tables
	Table S1. Marker information of the 475 genome-wide InDel markers
	Table S2. List of polymorhpic markers between IR24 and O. barthii
	Table S3. List of polymorhpic markers between IR24 and O. glaberrima
	Table S4. List of polymorhpic markers between IR24 and O. glumaepatula
	Table S5. List of polymorhpic markers between IR24 and O. longistaminata
	Table S6. List of polymorhpic markers between IR24 and O. meridionalis
	Table S7. List of polymorhpic markers between IR24 and O. nivara
	Table S8. List of polymorhpic markers between IR24 and O. rufipogon
	Table S9. List of polymorhpic markers between IR24 and O. sativa subsp. japonica
	Table S10. List of polymorhpic markers between Nipponbare and O. barthii
	Table S11. List of polymorhpic markers between Nipponbare and O. glaberrima
	Table S12. List of polymorhpic markers between Nipponbare and O. glumaepatula
	Table S13. List of polymorhpic markers between Nipponbare and O. longistaminata
	Table S14. List of polymorhpic markers between Nipponbare and O. meridionalis
	Table S15. List of polymorhpic markers between Nipponbare and O. nivara
	Table S16. List of polymorhpic markers between Nipponbare and O. rufipogon
	Table S17. List of polymorhpic markers between Nipponbare and O. sativa subsp. japonica

## Sheet: Table S1_475 markers
Marker	Chr	Pos_F_start	Pos_R_end	Forward (5´ to 3´)	Reverse (5´ to 3´)	Size (bp) based on IRGSP-1.0
A01P00302	1	302826	303033	CTGAATTTGAAGGGCAACACA	GCCATGCCTCCTTACAGTAG	208
A01P00316	1	316909	317137	CTGTACAGTGTCAATGCCCA	TGCAAACTGAATCAGCCATG	229
A01P00317	1	317908	318424	AGACAACCTTTTGCGTGTTGT	CCTGTACTCTCTCACTCCCT	517
A01P01168	1	1168201	1168407	AGCTAGCTCAATAAAAGGGGT	CAAACGCATCTCAAATCAATTC	207
A01P01961	1	1961196	1961633	CTACGGAATGCAGTGGTGAA	CAATCAGTGACTTGTTTATTGG	438
A01P02097	1	2097729	2097959	TCTTGACTGCTCTGATGTGC	TGCCTAACACCCTATGCAAG	231
A01P02814	1	2814628	2814820	GCAACAGTGAGTAACTAGGC	TAGCCATATGAACTGACGCAA	193
A01P03997	1	3997442	3997642	GCTTGATATGCATCTGGCTG	CCTACCTGCTGCTCTACTTG	201
A01P04876	1	4876990	4877132	TTAGAGTGATCCAGAGGTGAT	GAGTTAAATCAACACTGTAACTG	143
A01P05761	1	5761362	5761529	CATCTTACAGCCAGTAGGTG	CGTACGCAAATCAAACCAGC	168
A01P06504	1	6504830	6505096	GTAGTTTGCCAGATGGAGAC	TGGTATTGCTGTCAATGTACAT	267
A01P07315	1	7315489	7315642	GTCTCAGAAATTGAAACGGAG	ACTGTACGCGCTTCGATCTG	154
A01P08402	1	8402474	8402684	CAGAAAACATGCTGCACGCT	GGAGCATTAGATCATCGCCA	211
A01P09257	1	9257155	9257322	CCGCTGAGATAGCCATCTC	GTCACAATGATACAAATATAGCAG	168
A01P10284	1	10284855	10285076	GCTTTATCATATATATGGTCAGT	ACTTTCTGTGGTGCATGGCA	222
A01P11231	1	11231827	11231955	GATGCTGTCTCGTAACTGGT	CCACCTCCAAATAAACAGAAC	129
A01P12645	1	12645071	12645243	CATTGCACAAGATCATGGACA	CTGAAAGCCATATCCTGGCA	173
A01P13317	1	13317978	13318115	CATCTTTCTCATTCTGTTGGG	AAGAAGATGGTGAAGGGCCA	138
A01P14322	1	14322682	14322837	CCATGTGCCTCCCTCTCTA	CTAGGTCTGGTGCATAGGTA	156
A01P14331	1	14331473	14331749	GGAACAAAAGGTTCATCCTG	ATGGCCTTCCAAAAGGACAG	277
A01P14811	1	14811313	14811460	CATGGTGAACGTGACTAGGA	TGCACTAACAATTGTAGATGTG	148
A01P15480	1	15480750	15481182	GCAACTTTGTGCCGTTGATC	CATGAGGATGAGGTTTGTATC	433
A01P16058	1	16058366	16058487	CCTGCACGTGCCAAATCTAC	GGTCGGTCACTAGTCATCC	122
A01P17404	1	17404509	17404804	GTCTCGAGATATGCTACAAGC	GCGAATCTCTCGTTTCTGTG	296
A01P17986	1	17986434	17986597	ACCGAAGCCTGATGAGGAG	GGCAACTCGGCACGCAAGT	164
A01P19295	1	19295311	19295503	TACTTTACAACATAGGCTCATCT	TAGTTCATTCCCCTACTTCAC	193
A01P20255	1	20255998	20256219	GGCTGTCAAGACATAGGGTT	GTATTGCACATTGCTCCATTG	222
A01P21186	1	21186166	21186344	AGCTGATGGCACTGAGCCA	TGCCAATGAACTCTCACCCA	179
A01P22673	1	22673996	22674271	CTGATAAACCATCAATGGTAG	TGGTGAGGAAGAGGTAAGAC	276
A01P23210	1	23210042	23210322	GGTGAGGAAATTATCGAAACAG	CTGATTTAGATCTAACATTGCAG	281
A01P23216	1	23216475	23216674	CTAACAGGACGTCTTGTGGA	GTAGTACTCGACACAAACCC	200
A01P23866	1	23866227	23866609	GCTACCAACATGTGTCCACT	GAAGCAGGTGTGGCCAATTC	383
A01P24575	1	24575647	24575852	GGACAATGTAGTCGGATCTTC	CTCTGTGCTGGGAATTCTTAC	206
A01P25459	1	25459043	25459263	AGTGGAGAGTTTGCATTTCAC	GAATGAATTGCTAGGTAGGAAC	221
A01P26042	1	26042089	26042213	GCAGACGTGCACGTCGGTT	CCATTGGATGCACACTAGTC	125
A01P27100	1	27100476	27100697	GTGGCATAATCAATCCTTTACC	GGAAGAGCCAACATCAAAGG	222
A01P28014	1	28014871	28015049	CTGCCTACGCGACAGATATC	CATTTGCCAACCCTGGGTA	179
A01P28760	1	28760549	28760926	CGTGCATACCAAATGAACTTTG	GTCATCATGGCATCATCTCAC	378
A01P29533	1	29533413	29533539	CTTCGGAGGCAAAATCCTATC	GCTGTCTGTGGGGTTACCT	127
A01P30020	1	30020834	30020959	GGTGACTTTTTGGACAGTTG	GTGTCCATTATTGGAGCTTCC	126
A01P31353	1	31353762	31353926	TCGTGTAGAAACCCGAACAG	CTGCGGAAATACCAAGTCAG	165
A01P32227	1	32227678	32227845	GGTGTTGGACCTATTGGAGT	TCCACTTGACTGTGCAAGAG	168
A01P33300	1	33300069	33300399	CTTTGTTGATTAGAGAGGTTTC	ATTTCTACTATACGTACTACCAG	331
A01P34148	1	34148685	34148934	CCATGGTGTGATCAGCTGAA	GCCTCTTAACAGCCCTTGCA	250
A01P35144	1	35144298	35144692	CCGACAGAAAAATCTGGGGAT	CGAAGGTTGCATTCTTCGGT	395
A01P35178	1	35178413	35178604	GCTGCAGCGAAGGTGAGGT	TCGGCCAAGTCCTTAGCATC	192
A01P35882	1	35882607	35882934	ACTGTCTCCACATGCAACCA	CTTGCTTTATCTGGGCATGC	328
A01P35916	1	35916006	35916312	TGAAGGGAGGTGTAACTGCA	CGAATGCATCTGTGCATGGT	307
A01P36752	1	36752566	36752846	GCAAGTGTGTTAATTGCTAGC	TGTCACCCTGGTGGACCCA	281
A01P37603	1	37603451	37603661	CGATATGGTGCAGAGAAGGA	GGTTGCAATCATTTGGAGATC	211
A01P37714	1	37714949	37715416	CAAGCAACAGCCAAACATAGC	GCAACTCTAATATAGATGGCCT	468
A01P38679	1	38679729	38679869	TGACATGGCATGCTGATGGC	TACATCCTCACCATTTGTCAC	141
A01P39666	1	39666645	39666942	CTTTGCCGCAATGTCAAAGCT	GCCACTGCTGTTGAAGATTG	298
A01P40754	1	40754964	40755214	CGAGATCAACTTGATCAGATC	GCCTAGCACAGATCGATAAC	251
A01P41894	1	41894852	41894986	ATCAGTGTAGTATTGGCTATTC	GTGCCTCTCAGCAATCTTCA	135
A01P42860	1	42860850	42861023	CCTCAACATAGTTAACAAGCC	AGTCCATGCAAGAAGTCGTC	174
A02P00081	2	81290	81777	GGAACTGCCCGTAAGCTAC	CTACTACGACCTGTATCAG	488
A02P01124	2	1124175	1124641	CTCCTCTTCCTCCTCATGC	CTCGAGGAGCACCAATGAC	467
A02P01132	2	1132222	1132438	GAGACGCAACCACGACATCA	CATAGGCATATGACTGGAGG	217
A02P02106	2	2106480	2106623	ATGCTTCTCCAGGCTGCTG	GTACCTGCTCTTTGCTTCTC	144
A02P02111	2	2111829	2112002	TGGCCCAACTGGTGTTTACT	TTACCAGTGATGTTACAGCAC	174
A02P02741	2	2741142	2741305	CAGCCGTACATGTGCATGT	AGCATTTGTCATTGGCTAATAAC	164
A02P03360	2	3360205	3360406	ACATCATCCAAATGTTCACT	GGGTGTTTCACTGATTTGC	202
A02P03364	2	3364917	3365120	GCACAGAAGTGTGTTGACAG	GTATGATAGCAGAGCTTGC	204
A02P04863	2	4863302	4863499	TGGTGCCTCCAACGATTTTG	CAATGAGGGCGATAATCTCC	198
A02P04865	2	4865622	4865776	CGTACAGTCCGGCTTGTAC	ACGGGGGTTGGGGTTTGTT	155
A02P05287	2	5287827	5288024	CCGTACGTATTGGCCTCCT	TGTCTTATATATTGGTAGGAGCT	198
A02P05317	2	5317027	5317190	CTGGAGACAAGCAGGATCA	CGTGCGTTAGACATGCATC	164
A02P05851	2	5851154	5851331	GCATAAGGTTTGATGCTCCTG	TGGTTGTTGAATCCAAGGGCT	178
A02P06619	2	6619117	6619283	GCAGCTTGATCGCAGCACA	GCTATAGCTTCATCGCAGCA	167
A02P06639	2	6639998	6640208	CACACACGCTACCAATCATG	GTTATTCACAAGCTAGGTAGC	211
A02P06701	2	6701000	6701522	TTTCCCTTCGCCACATCGC	CAATGCAGGCCACTCTAGC	523
A02P07438	2	7438169	7438303	TGCTCCATGTGGAGAAGGC	GTGCAGCTCTGGTTGCAGT	135
A02P08443	2	8443000	8443426	GCATGGAGCATCATCCAAC	CATACCTTACACGTGGCATG	427
A02P09510	2	9510187	9510407	AGCAAACAGGTGATGCGTG	TACCACTAACCGAACCACA	221
A02P10359	2	10359774	10360030	AGTTCGTCTACGGCTCCGT	GTCGATCTCGTCGTGCTTG	257
A02P11700	2	11700832	11700963	TGAGGTGACGATCTCTCGC	GGTTTGACTGCAACATCCTC	132
A02P13156	2	13156643	13156779	CCTTCTGCTGCTGCTAGCT	AGGTCGAATTCATGCACGGA	137
A02P15950	2	15950735	15950867	CAGCATGCCAATCTAGCAG	AGAAACCATACCAGGGAGC	133
A02P16579	2	16579376	16579651	AGAACTAGCAGAGTTTCTCAC	ATAGATAGACGAGCCTAGCTT	276
A02P17490	2	17490364	17490528	TGGCTGCAGGGTTTGGTCA	GCTTATTGGTCAGAGGCAG	165
A02P17498	2	17498344	17498631	AGCTACCAGATGCTTGGAC	GGATAGCCAAATTGGCAGG	288
A02P18346	2	18346322	18346501	AGTGACTACATGCCGTTAATC	TTGCTCGTCCGTGACTCGA	180
A02P19327	2	19327959	19328251	CAGCAACATCCTGAGACATG	GGAATGGCTCGGTATGTCT	293
A02P20144	2	20144451	20144588	TAGTCACTGATGACATGCCTA	AAGGCTGGACCAGATGCGT	138
A02P21019	2	21019399	21019787	CCTGCAGGAACTGTTGGAG	GATTGCTCCCTACATATGC	389
A02P21023	2	21023513	21024035	AGAAGGGCATATGCGTCCA	GGCAAATCCTCCTCTAGCT	523
A02P22273	2	22273498	22273643	GTAATGCGTACCCATACCA	GATACTCCGTACCGAAGCC	146
A02P23648	2	23648445	23648670	CATTTGAACATGAGAATCAAACC	TGAAAACTGCCAAGTGTGACA	226
A02P23682	2	23682034	23682268	GCGGCATCAAATGTGTGAC	CAGAAACTTAGTTCTGGACAG	235
A02P24089	2	24089397	24089574	ACACATGTGTGCCATGGAC	ATATGTTTTGTTTCAGTGCCGC	178
A02P24167	2	24167040	24167318	ACGGAGCAGGAAGGACCTA	GGACACTACATGATCACCTG	279
A02P25783	2	25783039	25783487	GAAAGGTTTGCCACGACAC	GTTCTCCCTGGGTATGAAG	449
A02P25881	2	25881398	25881604	ATCTTCTCATTGAGCTTGG	CTGTATATCGTGCATGATTG	207
A02P26934	2	26934328	26934604	CTCTGGACAAGCCAGTGTA	CACTGCTGCGAAGTGCTCA	277
A02P27123	2	27123207	27123352	CTAGATGGCAATGGCGTAATC	AGACCAACCTTGATGCTACC	146
A02P28165	2	28165341	28165480	GAAACCAAAGATGGGAGGGA	CCAGCTCTCCCTTTTGAATC	140
A02P28238	2	28238471	28238731	CTGCTTTCGATCGGATTACG	GGACCATGGTTGACTATACC	261
A02P29212	2	29212636	29212809	CTCTAATTGGTGTGCCATGG	GATGTGCATTGCATTGGCAC	174
A02P30538	2	30538069	30538238	CTTTATTCCCTCGCACTGAC	GTAACCCGGATCTATCCTAG	170
A02P31137	2	31137845	31138034	AGAAGGCTTCCCTGAGGCT	CATGTTTATGCGCATACCCC	190
A02P32084	2	32084666	32085014	GTAGGCGTCTAGGGTTATC	AGTCCCTACTTCCTTGGTG	349
A02P33201	2	33201918	33202068	GTGCAAGAGCTGAAATGGC	ATCCTGAGAGATCAGATTTGG	151
A02P34034	2	34034489	34034682	GAAATTTTGGGGGAGGAGTG	CCATGGGCTAGAACGGATC	194
A02P34051	2	34051053	34051361	CCGATGCAACTGATCGTTAAC	CAGAGCTAACAGCTCACTTTC	309
A02P35015	2	35015526	35015712	CGTCTAGCTGTCCTTTTGGT	GTAATTCCACATTGAAGGCAG	187
A03P00089	3	89487	89835	CGATTCCATCTCTGTGGAGT	TGAGATGGAATCGATTCGATTG	349
A03P00091	3	91540	91665	AAGACTGGAACATTGACACTC	GTTAGCTCAGTAGGTGGTTAA	126
A03P00094	3	94950	95128	CCTTAGGGATAGTAGTAGCAC	GGCCTGTCTCCTTACCAATA	179
A03P01007	3	1007905	1008072	CTGATTCCTGCTGCTACTAG	TATTCCTCGAAGGCTCGAAAG	168
A03P02048	3	2048109	2048272	GTACGTTTAATTGTTCGGCAG	TGATCCCACCAATGAATGGC	164
A03P03347	3	3347019	3347148	AGCGACACGTAACACAAACG	TGCATCACATAGTGGGCGAG	130
A03P04080	3	4080319	4080454	GGGAGGAAGAGTAAAGCTGA	GTAAGCAGAGTAATCGTGCC	136
A03P05189	3	5189428	5189616	AGAGGGAAAGTAGTACTCTAC	ACCGCCCAAACCAACAAAAAT	189
A03P07075	3	7075209	7075396	TGATCACCAAGGAATCCCTC	CCATCACCTTCCTAAGATCC	188
A03P08139	3	8139530	8139735	AGAAACCACTTACCACTCTCT	CTCAATAGCATGGTGCGCAA	206
A03P08177	3	8177558	8177717	AGGAAGGGCCTAATTGCCG	GAAACTTCATTACAAAAGCCAAG	160
A03P09039	3	9039237	9039402	CAAGGATAGGTGAGGGAGT	CCTGTGATCTTTACCGATCC	166
A03P10151	3	10151306	10151446	TGCACATGGTATCCCATCATA	CAGTCAGAACAGATTGTCCG	141
A03P11076	3	11076128	11076329	GGAGTTGAACCAAGTATTCAG	GAACAGATAAGGCTTGGAGTG	202
A03P12132	3	12132852	12133185	GAGATGGCTCATTCTCTCTTC	GCAATACCAGTGCTACCGC	334
A03P12265	3	12265396	12265562	CTGATCTTCAGTGCTTCTATG	GATGCACTGATCAGGTGGA	167
A03P12928	3	12928733	12929014	CCCATCCCTGAAAAATAAATGG	TTTCATACACACGTCCCAGC	282
A03P13026	3	13026964	13027104	GTTCAGCTGCAAGCGTGTG	ACCTTTCTCTTCACTTCACCT	141
A03P13317	3	13317609	13317803	TCATAATCATCACTCTTCCCTAC	ACCCAGAGGTGATGAGGTG	195
A03P14052	3	14052761	14053160	CGGAGGTAATAGTACGTAAGA	CAAGGCCCACACAAGTACT	400
A03P15120	3	15120702	15120860	TGGCGACTGCAAGCACACA	TGGGGCAATCCTATGGTGC	159
A03P15215	3	15215961	15216105	TGGAACTTTGGCACCATCTG	GTTGCGTGGCTATATTGTGTG	145
A03P16583	3	16583633	16583828	AGGGCAACAAAGAAGAGGGA	TCAACTCTAGAAACGTTTGGTAG	196
A03P17472	3	17472845	17473250	AGAATCCAGTTACTGGCACC	CGCGATGATTGACTGCTAAG	406
A03P17606	3	17606055	17606185	GATCAACATGTCAGCTCAGAC	AGTATCCCATGCCGAATCAG	131
A03P18482	3	18482113	18482422	CAGGTGGCATGAGCACCTA	CATGATGTTCAGCTGTTGGGA	310
A03P19931	3	19931311	19931560	CAGGAAGCAAAACATTCTGGA	GGTCCCACAGATATAGGGT	250
A03P20246	3	20246553	20246718	TGTTAAGTGGTTGTACTCTATAG	CTGTTCCCTATGCGCCAAG	166
A03P21024	3	21024593	21024867	CAATTTGCTAAATTGACCAACTG	CATAACTCCTACTCCCTCTC	275
A03P22278	3	22278881	22279027	GCAAGGTACACGTAATCACC	CAAGTGGAGGAACAACTAACT	147
A03P23446	3	23446667	23446872	TCGAGAGTTGTTGTCGGGAT	TAGTAACCACAACCAAACCGT	206
A03P24625	3	24625946	24626101	CAACGATGAAGAGTTCCTAAC	CTGAGATTCAATCTTCCATACCA	156
A03P25200	3	25200130	25200280	TTGTGCATTGCATGACCCAC	CTCTCCTGCATGTGTGTTTG	151
A03P26042	3	26042431	26042768	AGTGGCCTCCTGAGATGAG	GCCCGTACTGGTACTGTGT	338
A03P26207	3	26207648	26207848	AGTAGTATTCTGGCGAGCTC	TTCGGTTCAAGCTCTCTTTTGT	201
A03P26279	3	26279289	26279647	TCCTCACATTTCCCTCTCAC	ACCGTGTGCTAGCAATCATC	359
A03P26281	3	26281178	26281351	CTTGCATCCTTGCTGGAATAG	GTAGGGGTGATCTTTGGACA	174
A03P27107	3	27107751	27107903	GGCAAGGCAGCGACAATTC	TGGGAAGAATACTGGTCTGC	153
A03P28037	3	28037229	28037419	CTTAAGGTGGCAATAAGACTAGA	GATACCTGATGGAACAAGATG	191
A03P29286	3	29286876	29287074	CAAACTACTCGGCGCATGG	GTGGCATCGTCGACTCATC	199
A03P29401	3	29401185	29401331	GTTGTACTACCTACCCTATCT	CCGAAGGGAAGAACATTGC	147
A03P30243	3	30243976	30244208	CGGTTGGATCTGGAAGCAG	ACTCTGGCTGAGGACAGATA	233
A03P31378	3	31378463	31378686	GTCCTTGTAACTATGGTCAATAC	ACACAGTTTTGAATGTACAGGAG	224
A03P32570	3	32570924	32571114	ACATCATCAAGCAGAATCTTTTG	TAAGCTGCTATATGTGTGAGTTA	191
A03P33090	3	33090071	33090218	ACTGCAGACTCACCAACTG	TGCAGGCTGCAGATTAATTAC	148
A03P34037	3	34037170	34037348	CACCAGGCTTCGTCAGTAAT	ATGAAAATAGTCACGAGAATGGA	179
A03P35188	3	35188864	35189045	GGCCGGCTGGAAACTGAAT	ACAGACAAGCAACAGCCAAC	182
A03P35194	3	35194785	35195166	GCCTTGAACAAGCAGGTATG	ATATCGACATAAATCGTTGTGCA	382
A03P36111	3	36111084	36111270	TCGTGATGCTGAATGTGTAGA	GAGCAAAGGATTTGTAGGAGA	187
A04P00439	4	439976	440195	TGGCCCCTTAATTTGGACCA	CAGCTTACACCACCGTTGAA	220
A04P01363	4	1363145	1363301	GGTGTTTTTCATTTTGACTACCC	ACACACTAACGAAAATGATGAAG	157
A04P01756	4	1756117	1756421	GGACAATCAGTTAGTGGAC	GCTGTGGCAACTTGACATT	305
A04P02404	4	2404730	2405353	CCACCTCTGATCTAGAGATG	CTCATTGTTCTATACAACTCTGA	624
A04P04207	4	4207202	4207388	TGGTACGCCAGCTCAAGAAT	GATCTGCTTAGCTCTCTTGG	187
A04P04408	4	4408457	4408822	ATGGACTGAGTAGTCGATGG	GCCTCATCTGCCAGAGTAAA	366
A04P04460	4	4460308	4460848	GTGGCCTTGAGTCAAAGCCT	CTGTGGACCTATGTTTGGTG	541
A04P05121	4	5121856	5122111	CAAGGTCTGCACAAAGCATG	CGGAGCCAGTACTTACCATT	256
A04P05733	4	5733236	5733732	CCGGAGTTAACAGATTGCAC	TACGCATGTGCTTGTAAGAC	497
A04P06638	4	6638861	6639255	CGTACGGGACATAGATGT	AACCAACCTTTGCCTTCC	395
A04P07317	4	7317134	7317314	CGCATTCAGCAACGAACAGA	CGGTTGTTATTGCTGGGTAC	181
A04P08530	4	8530832	8531147	CGGCAAACTTATGAAGCCAC	AACGAGGGACAAAATGCCTG	316
A04P09385	4	9385515	9385633	CCTACTTGGCAAAAGGAAACCC	TGGTGATTGGGTTCTTCCACTG	119
A04P10760	4	10760157	10760391	AGGGTTCATGGTACATGAGAG	CTTCGGCGGAAATGTAGAG	235
A04P11275	4	11275497	11275799	TAGGCGAACCCTGCTGAAAT	GGCTGCATTGCTTTTTGGTG	303
A04P11418	4	11418756	11418872	GATTAAGGGAGCAGTGGGAA	GTTTTGGTGAACACGGCATG	117
A04P11895	4	11895069	11895604	GAACACGGTTTGGTCAAAC	GGCCCTACAAAAGAGGCAA	536
A04P12051	4	12051190	12051422	CCGATGCCACAAGCCTCAAATT	GTATGTCAAGTTTTCAGGGCGC	233
A04P12977	4	12977852	12978125	GAAGTGCCACTGATGTGAAG	CATCTGAGCGACTGAGCC	274
A04P13832	4	13832221	13832757	ACGGGGAACTTGCTGAAT	GAGCACTTGTTGACTGGT	537
A04P13862	4	13862044	13862293	TTTTGCCGGATGATCAGA	CCCATCAAGAATTGCCAG	250
A04P14094	4	14094000	14094215	GCAAACTAAGTGTTTATCTCAGT	TAAGAACACCAAATTGCAACACA	216
A04P15423	4	15423041	15423214	TTTACAACAGAGGAGTGGCC	GCCCAAGTAAGAAAACCCGT	174
A04P16193	4	16193857	16194180	GGTGCTCATCAAAGATGTGC	TATTTTCACCATGCGCCCAC	324
A04P16758	4	16758811	16759466	TAACTGGCTTGGGTTTGAGG	GTGTTCAGGTCAAAGGTAGG	656
A04P17877	4	17877700	17877867	TTTGCCGGTCAAAGTCACCGTT	ATTTGTGTGGTAACCGGGCAAG	168
A04P18193	4	18193793	18194056	GCCAAAGCAATGGCTCATCA	CGCCCCACACATTAGAAAAC	264
A04P19054	4	19054543	19054756	CTCAACCCATTCGAACCCAA	GATATAATTCATGACCATCTAGG	214
A04P20370	4	20370141	20370413	CCTGCATGACCGGAAATA	AGGGAGGAACGAGAAGAT	273
A04P20855	4	20855753	20855972	CCAGTCCCATGGTTGTTTCA	CTGACTGGTTAGAGCTGTAC	220
A04P21876	4	21876606	21877034	GGGTATGTGCCCTTAACA	TTCTGACCACGCAAGGAA	429
A04P22100	4	22100499	22100924	GCTCATCCCAATCTTCAG	GATTGAGTGGTGTTGGCT	426
A04P23243	4	23243659	23243789	GACACGTACGGAAAAGGTGA	CAACGTTTAACCATCCGCTTT	131
A04P24240	4	24240961	24241411	TCTCCCAATCTCTTCTTGCG	CGTACAGAGACGCCATATCT	451
A04P25261	4	25261081	25261342	GCCTGTCCATCTAACGGATT	ATTTTCCCACTGTAACCGGC	262
A04P25462	4	25462788	25463046	TTGGGGACTTGGTGTCAACT	CAAAGGTGGGAGGAGAAATG	259
A04P26711	4	26711892	26712131	GTGACTGTCAGGAATTCAGG	GGGATACAATGGTGCGGAAA	240
A04P27422	4	27422971	27423392	TTGTCAGGCGTTGTTTCCAC	TAAAAATCGCGTCGACGAGG	422
A04P28046	4	28046145	28046281	TCCAAAAGCACATCCGACC	CCTATGCAATTCGGTCACG	137
A04P28224	4	28224324	28224477	GTCCTAAATTGCTACCCCCA	GTGGTGTAAAAACTTGTTGCATT	154
A04P29134	4	29134385	29134546	ACCCGTCGAAGTACGATGA	TAGAGTAGCTACCTGCTCG	162
A04P30037	4	30037782	30038107	GGCATGGGCCAATTATCAAC	GAACCGTATGGTAGAGGTGA	326
A04P30045	4	30045181	30045386	TGGGAATCGGAAGCACAAGT	GGCTGCAAAAAGGTCCATAC	206
A04P31237	4	31237465	31237633	GCCAAGTTATTCTTTCCTGTC	CAGCGAAAATCCTTCGAAATC	169
A04P32170	4	32170782	32170943	CAGAGTCAAAATTCAACAGAAATG	GATGGTTCACTCAGTTCTAAG	162
A04P33163	4	33163377	33163487	GCTCCTGTTTCTTTCTGCC	ACCACTACACCGTGAGATC	111
A04P34106	4	34106264	34106630	GACTCAACATCCTGCATGAG	TAATCGGAATCTTATTCGGAACA	367
A04P34324	4	34324434	34324695	GAAGTAGGTCGCAGCAGTTT	ATTGCTCCGAAATGGTTGGG	262
A04P35294	4	35294395	35294628	CGCACTTCCTCTTTCTTGTG	ATTTGTAGGTCGACTGATCGA	234
A04P35311	4	35311367	35311568	CCATCCGTCTTATTCCATGC	GCAGAAGTCAGTATGAGAAGC	202
A05P00226	5	226827	227022	GGCGAGGCTATATATACACG	GAGCTTCACATCCATGGTCA	196
A05P00597	5	597372	597568	CACTATGCTAGAGACTGTCC	TTCCCATATGTCTGGTGCTG	197
A05P01180	5	1180838	1181145	ATGGGTCTTACGTTGCTGCA	GTGCAAATGTGGCTTTGGCT	308
A05P01457	5	1457626	1457736	AGCCACCAACCAAAATTCTCA	AGTAGTAGACAAGCAACAGCAA	111
A05P02094	5	2094367	2094639	ACCCATTACATCTCCCTCTC	GGTAACATTTAGACGACGCC	273
A05P03108	5	3108144	3108324	AGTGCCTTGTA GTGTTGGCT	ATGCTCAAGGTTTGCGCGAT	181
A05P04110	5	4110292	4110450	ATTTAGTGCGTATACACGGTCA	TGGCGGTGACACGAGCAA	159
A05P05283	5	5283763	5284104	CAACAGGGCAACCAACTTAC	GGCACGATGCATGACATACA	342
A05P06414	5	6414007	6414282	AGAAGTTGCCGAATGAAGGC	CGTACCACCTTATGATGGAC	276
A05P07384	5	7384613	7384964	CATGTCCCTATCAGACATGG	AGCTAGAGTAGTTCGATCACG	352
A05P08866	5	8866368	8866522	GAAGGAGGCTTGCATTCATG	TAGTGGAAGAGTTTGCTGATG	155
A05P09478	5	9478243	9478589	ATTGCATGCCTCGCTCATA	TCGGCAAAGTACTTGGACTC	347
A05P09479	5	9479597	9479908	CTATGGCATTATCACCAAGAC	TATCACATGGTAAGTACTCCC	312
A05P10927	5	10927032	10927239	TATCCCCATCATGCAGAC	GTTCACAAATGTGAAGGGCG	208
A05P11214	5	11214102	11214825	GTGCGATTAAGTGGCTAGTG	GGAGTATCACTTTGTTAGTGTC	724
A05P12900	5	12900481	12900760	CCCAATCACCTTTACTTTGGA	ACTAATTGCATGGCTGTAACC	280
A05P13060	5	13060973	13061243	ACGGCGGCATGAGATTGATT	AAAACCAGGCCAACCTATGG	271
A05P14358	5	14358017	14358305	CTAGCTAGGCAAAAGCAACTA	CCATGATTAGTTCATTCTCGC	289
A05P14931	5	14931199	14931383	CCTGTATGGACCTCTAATTTCC	CGTACGCGCGACATTGATT	185
A05P15051	5	15051334	15051434	TGCGTAGAGGTGG ACTAATG	ATGCATGGGCAGTGAAACAC	101
A05P15163	5	15163025	15163389	TCAACAAGCAGCAAGTGCG	CAACAGAAGGCTTATAATCACC	365
A05P16557	5	16557371	16557763	CCAAGGTGCTCGTTGTCAT	AACATTGCCTAAACATAGTTGAG	393
A05P17444	5	17444655	17444892	GCTAGCACTTAAAATGCCTAC	GCACTACTTTGTACTGCCTG	238
A05P18026	5	18026496	18027044	CTTAGCCTTTGGATCATCGAT	GAATTGAATGAGTACTTTTGCAAG	549
A05P18686	5	18686243	18686690	CAAAGTAATCCTAAAGCTGTGT T	AATGAACTTGTAACACTTGAGG	448
A05P19793	5	19793693	19794095	GCAACCAGGACTGTGAAACA	GATCTAACCTTGGTGACCGT	403
A05P20005	5	20005021	20005173	GATGAACCCCATAAGATTCGA	GATAGCCATCCATCCTGACA	153
A05P20727	5	20727703	20728114	GGATGGAGGACATTCCAAC	CTCTGTACAATCTAGATCGTC	412
A05P21100	5	21100835	21101119	TCTCAGGCGTTGGTGTTTAC	GCACACATTTGAAGTGTATACAG	285
A05P22258	5	22258664	22258835	AAGGCCCCCTTTTGTTCGA	GTGCAATTGTGCAAGCCAG	172
A05P22287	5	22287164	22287306	GGACCATCTCCCGTTTACT	GAATGGGCTATGGGTCACTT	143
A05P23322	5	23322479	23322849	AGCAACTGGGGACTGGACA	ACCATAGCCACTACAGGATC	371
A05P24088	5	24088269	24088543	GTTTCATGTGGTCAGTAGTGA	AATAGCTGGTGTATGATTGATCT	275
A05P25260	5	25260891	25261086	GCCTCTTAGCATTTAGCAGC	CCAGGGAACGCATGAGCT	196
A05P26105	5	26105440	26105586	CATACATTTGACGCATGCAGC	CTGCACAACACAAAGCACTC	147
A05P26666	5	26666665	26666794	TTCTGCTTGCATCTGCCCA	CAGCTGACAATGAAGAGGTC	130
A05P27909	5	27909296	27909641	GTCTATGCAGCTATGCTGAC	CCCATAGATCTCTCTGTAGC	346
A05P28228	5	28228702	28228865	CGTCCTTACGCGCTACTAT	AAGTCGGAAAAGACGCGAG	164
A05P29578	5	29578932	29579265	GGACATATATGTACCCCTAATC	GTACGGGATAAAGCACATGC	334
A06P00169	6	169150	169352	CACTAGGTGTATCTTCCACG	GCAAAGGCAAATCACACGAC	203
A06P01381	6	1381202	1381370	ACCTTTAGTTATTTCCTTCCAGG	GAGAACTCTTCAATGCAATAAGC	169
A06P03059	6	3059753	3059946	TGTTAGCGTGTTTACTTACCATC	CGTTGTTCAGTAAGCTCCGA	194
A06P04601	6	4601521	4602035	ACACTGGTTGGTGCCACTC	TGTCTATCGGGCAACAATCAC	515
A06P04615	6	4615047	4615211	TTGGTGGTGTTGCACCATAG	ATTCAGCAGATGGCTGTCCA	165
A06P05192	6	5192546	5192799	AGAGCTAACCAAATGAGCACT	GAAAGACAAGCTCATTTGGAC	254
A06P05198	6	5198047	5198204	ACCAGACAAAGCCAATCAGTT	GTTGTCAACTGTTTCCAGCC	158
A06P06448	6	6448891	6449168	AGAGCCGATGTCCGAGAAA	GACGAAGGGGGTAGTTTCT	278
A06P07097	6	7097760	7097957	GGTAAAAGCTGCCATTGCATG	TGAGAGCTGGTATATAAGCTATC	198
A06P07137	6	7137739	7137943	CATAAGTTAGCCACAGAAAATGA	GGAGACTTCTATACCCTTTCC	205
A06P08188	6	8188540	8188709	AGAGGAGCTGATTTGTTTGGT	CTGTCGGCGCAGATCTTTC	170
A06P09267	6	9267891	9268032	GAGAAGATCTGCATAATCCATGT	GTTAGTTTAGAGACAAGGTAAGA	142
A06P10436	6	10436058	10436338	TATCGCGAGTCAACGGGAT	TGCAGAGATCTCGCTGTTC	281
A06P11179	6	11179393	11179634	TCCCACGATGGTGGATTGT	TGTTGAACTGGTACCGCCT	242
A06P11212	6	11212411	11212573	CTGCTGATGCTTAGTGAACC	GAAAGCTCCAATCATGCCTG	163
A06P12350	6	12350978	12351265	ATATAGCGGTGGTGCCTCAA	GACCCGAGAACTTTGATGAC	288
A06P13296	6	13296279	13296476	GGATGAAGAGATTTGGGAGAT	CGGTTAAAAATGATGCTCCAC	198
A06P15744	6	15744491	15744715	CACAAACACCATGAGGGAGT	GTAAGCACGAAATCATTCGCT	225
A06P18019	6	18019835	18019953	CAACGCAACCAGAGAGATAAG	GTATTAAAGCGTGTACCCCAC	119
A06P19199	6	19199344	19199581	GCCTAGCTCATCTTGGCTC	GTGGGAATCAGATGTAGGTC	238
A06P20145	6	20145959	20146142	GTTGGTGTATATGAAGTACGAAC	CATCGTTACCAGAGTGCTATG	184
A06P21217	6	21217361	21217506	ACTTTGTCTTTGATGATGCAACC	CGTCTATTTGGTGCGCCTC	146
A06P21317	6	21317488	21317724	ACTGAGGCAGCGACACGTA	CACAGGGTGTGTGTCCCAA	237
A06P22133	6	22133798	22134007	CAAGAATTCAGGCGGTGTAC	CCTTTACCAAGACATTGGCAC	210
A06P23505	6	23505828	23506019	CACGCCTCGTTCGTGAGTA	CATCGCCCATCACATCATG	192
A06P23545	6	23545860	23546253	GTAGTGGTCCTTTTGTAAGGC	GCATGTGCAGATGTGCCCT	394
A06P24234	6	24234117	24234324	CGCCTACACTCACCAAGAA	GCTGTTTTGGTGGAAGAGCT	208
A06P25044	6	25044865	25045068	TGGTTTGGGTTCGAAGTCTC	TCGCGGTTTTCTGGTGGAAT	204
A06P26302	6	26302943	26303078	CTCCAGCATTTTAGCTTCTGG	CTTTCTGGACTGTCAGTACAG	136
A06P27164	6	27164715	27164854	AGCTTTTACCCGTGCAAGCT	CTGATGTGCGGCCCATTAC	140
A06P28032	6	28032702	28032884	AGAACACATCAACTTGCCTTC	CAGTAATGCAGCAACCATCAC	183
A06P29361	6	29361752	29361903	GTCATTACAACCATGTGATGG	CTCCTTATCTTTGCTTCCCG	152
A06P29438	6	29438776	29439317	CTGCTAGGAGTCTTGGTGC	GAGCTATACAATCCACTACGC	542
A06P30106	6	30106918	30107086	CAGTTTGGACCTTGCATGGA	TCTTTATGCCCAATTGTCTATCT	169
A06P30164	6	30164427	30164641	CTGCGTTTCAAATTGTCCATC	CTTGCAACAGAGTTGTGACAC	215
A06P31022	6	31022717	31022880	GCCCAATGCTGGTACTTGTG	GCATGACTATTTTTCTCATATCC	164
A06P31065	6	31065453	31065641	GTTGAGGAAATATTGGGGAAG	GTTTGACTCACTGGTTACCTA	189
A07P00445	7	445552	445820	GTTCGTATTTAGGATCAGAGTG	TGCAACGAACGAGTCCAGTC	269
A07P00533	7	533429	533579	GGTGTTCAAGAGGCAATGCT	ATTTCTGCTTCGCTGATCCC	151
A07P01079	7	1079145	1079249	CTTGGTCAACCAGGTACAAC	GGGAAGCCTAATTGGAACTG	105
A07P01768	7	1768346	1768713	GGAGTACTGACCTGGTTCAA	GCTGGGATTATGATGAATGCC	368
A07P02544	7	2544978	2545178	AAAGCCTGGATCCAAGGCAT	GGTGCTGATCGTTGCGATAT	201
A07P03374	7	3374373	3374530	ATGCTCGTTCTAGCAGCTTC	GACCCGGCAAAAAGATGATG	158
A07P04653	7	4653226	4653421	GGTTGGTGATCTCGGATGAT	CTCTCCAAGCCCATATACAC	196
A07P04684	7	4684407	4684705	TCAGGTTAGGGCAAGTGCAA	GCTACAAGAGGAAAAGCAGC	299
A07P05238	7	5238879	5239069	GGGAGAAACCAACCATGGTA	ATTACAACGGTGTCCCTCCT	191
A07P06109	7	6109630	6109902	GCACAAAGGGAGTGATACCT	CATGACCAACTCTTAGTGGG	273
A07P06137	7	6137216	6137418	CAGCTGATACTGCATGGTGT	CCTGATGCTTCAGTAGTTCC	203
A07P07198	7	7198402	7198619	GTGTTCAAAACCCAGGTGGA	CTGCCTGACCGAAAGGTTCA	218
A07P07942	7	7942934	7943198	CTGGTGAGCTCTAACCCTA	AATGCCACACAGCCGATGTA	265
A07P08063	7	8063263	8063718	TGTGCACACCGCTTAACAAC	AACGTCGGTGCAACGTATGA	456
A07P08970	7	8970564	8970889	TGGCCCATGGGAGTAGATTG	CAAGAGATAGATGTCCACAAGG	326
A07P09975	7	9975846	9975992	GTTGGCAAACTATTAGGTTTAG	TGGCTTATCCGTCGATGGAT	147
A07P11887	7	11887109	11887243	CGTACATTTCTGCTAATCGAC	CAGATATGTGCTAAGGCACC	135
A07P12716	7	12716135	12716396	CCACCATGCAGTGTATGGTT	GTGGTTTGGGCGTTGAGTAT	262
A07P12742	7	12742931	12743135	CATGCATGGAGCACATTCTC	CCTATGGTAATGTGCACTGG	205
A07P13588	7	13588065	13588242	GCATATGTATGGAGATGCTGC	TCGATGGTAAATACAGACAAGA	178
A07P15254	7	15254718	15254934	AGAGCTCTCCCTGATTGCAT	CAGATCGCAGGTGTTCTTGT	217
A07P16667	7	16667189	16667454	CCTCACCTGTTTACTACGGT	GCAGCTCTCTGGAATTCAAC	266
A07P17401	7	17401572	17401726	CCATTACTCTCTTATGGCTCA	GAGGTCTTCCTGTTGCAGTA	155
A07P18530	7	18530404	18530719	TTTGGATTAGCAAGGGAGGG	CGCATTCGTTGAACTGCATG	316
A07P19443	7	19443931	19444326	CACCATCACTTTTGAGCCCA	GTTTGCGGTTGACTGCACGA	396
A07P20343	7	20343166	20343510	TCATTGAAGGACATGAAGCTC	TTGACATGCACAGAACTTTACA	345
A07P21651	7	21651469	21651660	GCACTTGAACATTGCACTATC	ATCCGCACCACATGGAATAC	192
A07P22185	7	22185213	22185396	TCGTGCTTCAGCGAAGCATT	GGCATTCCAGGTGATCAAAC	184
A07P22197	7	22197457	22197725	GTGAGGTTGGCATTGCTTAG	GGCACCAAGAACGTATCTAC	269
A07P23358	7	23358884	23359117	CATCTTCCAGGTCCGTAGT	GGGTGAAGGCCTGAAATTCA	234
A07P24959	7	24959445	24959640	ATTTAGTGGCTGGTGGGAAG	CCCTAGCTTGGAAGGTCAAA	196
A07P26223	7	26223283	26223504	TGGATAATTCTGAAACCTTGCAC	GGAGTCAAATATTGGAATTCCCT	222
A07P27655	7	27655989	27656100	GAGCCGATCGGCGTTTAAC	CGATCTGGAAACGGGAGAG	112
A07P28316	7	28316714	28316944	ACCGATCAGTACAGTCCAGT	GTTGACGCATTGGCATCACA	231
A07P28448	7	28448215	28448341	AGCAACTTATATGGGCCGCA	AGCCGACGAGGCATGAACT	127
A07P29212	7	29212803	29213153	CCATTTTGTCAGCCCGAATAG	GCGACATGGTGCAAATCATC	351
A08P00202	8	202261	202560	AGGTAGATGATTCTGCAGCC	TGGACCTGAAGATAGCCTCT	300
A08P00231	8	231720	231951	TCCAGTCGCCACAATAGAG	CTCCCAGGAACAAATCTAGC	232
A08P01555	8	1555672	1555831	ATAGCTCAAGCACACACCATT	GGTAATGATCATACCATTCATGC	160
A08P02005	8	2005229	2005374	GAGCTCTTCCTGGACAGAG	ACTCGACGAGGTGAGGTAG	146
A08P02018	8	2018969	2019218	GTTCTCCGTATTACGGCAAG	AGAGCACGCTTCGAATAACG	250
A08P02040	8	2040479	2040627	AGAGATGAAATGGGTTTG	CATCCCCAATGCAACAAGG	149
A08P03143	8	3143009	3143188	GGTATGACTACTCTCGGGTA	ACAAAGCTGGAGCCCAACC	180
A08P04516	8	4516719	4516965	ATCAAGTGTGGACCTGTCC	TCACAGGGGAGTACTAGAG	247
A08P05578	8	5578721	5578928	TGCCTTCAGTTGGATGCGG	CTTGTTTGAATTCAGGCATGC	208
A08P06170	8	6170595	6170989	CAATGAACCAACACCTGGG	CTGCCATATGATTGAATGC	395
A08P06244	8	6244862	6245085	CAAGAGGAATGACAGAGCAG	TCCATGCTTCCGTGTTAAGG	224
A08P07567	8	7567441	7567593	GTAGTGGCTATCTCTCTTAAC	ACCGTAGTGGAGAACTAGG	153
A08P08320	8	8320758	8320888	GTTTCCGGTGCCAAGATACT	TAACCATCGCTGCTCTATGG	131
A08P09044	8	9044782	9044941	GCAGGAACTTTCCTAGAGCA	GCTCAATCATCTCCATGGTC	160
A08P10618	8	10618126	10618370	GCATACCTTACTGTCATAGCC	GGTGTACAACAGAAGAGAAGC	245
A08P11468	8	11468923	11469047	GTTTCGTAGCGGCCAAGTC	TCCATCGCTCCACACCCAA	125
A08P12868	8	12868123	12868345	GCTACCTAACTAGGGAATCC	ACCTCCACGGGAGAGATTG	223
A08P14363	8	14363029	14363227	AGGATCAGTTCTTGGCAGG	CCAATTGCTTACTGCGTGC	199
A08P15064	8	15064291	15064491	GCTGAGCTGTCAACAAAACC	AGCAGCAGCCCTAACAATAG	201
A08P16339	8	16339836	16339949	ACATGGTGGATAGCACGACA	AGGTGACGCCACTTGTTCT	114
A08P16370	8	16370030	16370363	AGGCATTAGCCCTATGGGTA	TCTGGTGGTTGGCTACCTC	334
A08P17560	8	17560243	17560427	GATGTAGAGGATTGACGAGG	CGGCAACGCGTCTCTTTTC	185
A08P18833	8	18833700	18833909	TGCGCTCAACTGAAGAACCA	ACTGCGGCTGAAACCAATGT	210
A08P19324	8	19324914	19325223	CACTTCGCAGAAACTACAGG	TCGAACAGCCTCATGGTTGAA	310
A08P19330	8	19330016	19330218	GAAGAGTGCTAAAGTGTTAGC	CCATTTCAATAGCTGAGCAATTG	203
A08P20162	8	20162232	20162444	CAGCCGCTCTGTTTCCAAC	TTGATTCAAAACGCCGCCGA	213
A08P20216	8	20216264	20216605	TCCCAACCTATCGGAATAGG	AAGAGAGAACACAAAGGGTCA	342
A08P20230	8	20230231	20230443	GGATTTTACCCCAGTATCTGT	TACGAGCCATAGGATTGAACA	213
A08P21099	8	21099187	21099336	ACTGTACTAAAGATCGAGGTC	CAAGCCAACCCTGTATCCTA	150
A08P21659	8	21659643	21659783	GAGGGCCAAGTTCTTGGCT	TCCGATAAACCTCTGGATCC	141
A08P22433	8	22433862	22433983	GTGCTAGCCACCTGTCAAG	CCGTCGATGATATTTTGTTGTGC	122
A08P22975	8	22975312	22975691	GAAGGGGTCGCTCACAAGA	TGAAGCAGGAAGGGGTCGT	380
A08P23255	8	23255958	23256148	TGACACATCTAGTGAAGCACA	TCACCGCATAGAGTAAGAACA	191
A08P24236	8	24236187	24236363	TCTTCCACCTCCCAACACG	GATGAAGGGGGAGGAGATC	177
A08P25335	8	25335654	25335791	TGATCCCTACAAATGGTCGTT	TGCTACCTTGCATATGGGC	138
A08P26245	8	26245515	26245653	CACCAGCTAATATCCCCAAC	GATGGACAGTGACCCAATCA	139
A08P27134	8	27134191	27134434	ATAGAGAAGTTCCCTGAGGG	GAGAACAGCAGCAATGGCC	244
A08P27294	8	27294638	27295013	CGTTAACCTCCTCCGATTCT	GGATTTATCAGTTGCAAATGTAC	376
A08P28130	8	28130166	28130283	AGTCCGAGCGAGCTAGATC	CCGACTTATCATCGTCAGTC	118
A09P00914	9	914960	915150	CTGCAACTTACACTACCAGC	CATGTCTCAGCTGCAACAAG	191
A09P02501	9	2501588	2501743	TGATTGTGCTCCATGCCGC	GACTGGCGACATGGATCGA	156
A09P03639	9	3639034	3639324	TGGTCGCCCTAGCTATCTG	GTGTAGCCGGTAACACGTC	291
A09P04570	9	4570797	4571088	GGTATGGTGTATTTTGAACAACG	TGGAAGTCTGTGGACTCTTC	292
A09P05117	9	5117308	5117621	TGTCCGCTTGGGAAACTAG	GTATATAAATCACTGGCTGCC	314
A09P06588	9	6588290	6588510	TCTCACTGAGCCACTTCACT	CTTGAGCCAACTCCTCTTC	221
A09P06590	9	6590871	6591006	TGCAGACCTGTGACAACAAG	AGGTCGCTACTATGCATGCA	136
A09P07331	9	7331833	7332068	CTTCTGCCCACCATTTTTGG	TGGAGAACAGCACCAATCGA	236
A09P08124	9	8124874	8125051	GAAGAATCTTTGCAGGCAGAG	GCTTCTCTTCCTGCAAAGGT	178
A09P09438	9	9438361	9438708	CTCGTGTATCATATGCATAGG	TGTTTCTTGCCTGTCCTTTTG	348
A09P10341	9	10341551	10341774	CTTTGTGCAACTCGTACTCC	CCCACAGCATTGAGGGTAG	224
A09P11740	9	11740207	11740619	CTGTTGTTCCCTCTCCTAGA	CTGTGGAGCAGCAGCATAC	413
A09P11829	9	11829343	11829711	GGTACTAGGTAGGGGTAAGA	CTCCCTTCTCACTCCTAGT	369
A09P12377	9	12377304	12377448	GTACATGGCGAATACCAAGAC	GAACTCCGAGATCAGGTCC	145
A09P13162	9	13162951	13163084	GCGTTGAACTTGCATGACTG	ACTCAAGAGTGGTGCCAATC	134
A09P14027	9	14027703	14028009	CTTCTCTGGAAGATGGGGA	AGGTTCAGGTATCATCTACCT	307
A09P15621	9	15621086	15621317	TGACATACCTGTGGACTGTG	GTTGCTTGTAATGCCAGTCG	232
A09P16346	9	16346127	16346287	GTTCCCGAATATTGTTTATGATG	GTCGGTTGAGCAGGGATTG	161
A09P17071	9	17071437	17071702	TCATGCCGCCATATTCACCA	GCTGAAACAGTGAAAGGGGT	266
A09P17072	9	17072982	17073274	CACAGGTACGCAACACACC	TCGTCGCAAAGTACCACATC	293
A09P18034	9	18034655	18034873	CTTGATGCGTTGGCAGGTAA	GAAAACATGGAGCTCGGTCA	219
A09P18339	9	18339424	18339732	CCTAGATGGATGAGTTAAACC	AGGGTTCAGGCTGCAAACT	309
A09P19496	9	19496353	19496576	CACTGGAGTTGAGTGCTAGA	GAGATGGGCTGTCTAGCTTAT	224
A09P20054	9	20054477	20054622	AGCTACCAGCTGAACCTTCT	ATGCCATCGCCTGCTAGAC	146
A09P21225	9	21225725	21225902	GTTGCGAGGAGATTAGAGTC	ACACCTCGCTGCATGTCTG	178
A09P22574	9	22574844	22575255	CGATAAAACACGTTGCTCCAT	GACCTGCATCTCTGAAACC	412
A10P00063	10	63661	63963	CCCACATCTCTTCCTCGCT	AGTAAGGTGGTCGAGTGTG	303
A10P02065	10	2065456	2065644	TGTCTACGGATTCTCTGGCA	GTTGAAATGGAGAGCTCAAGA	189
A10P03037	10	3037444	3037606	TCTACGGCAGGCTCCTAAC	GCTGGTAGAATCCATGTCACT	163
A10P04639	10	4639602	4639853	TGTGCCCGGTACAACTAAGA	TGCGTGTTCTCTGAACCTGT	252
A10P05672	10	5672785	5673044	CATGGCATTTTAAGCTCGCC	TTGTCTAGTTGCCAGACCCA	260
A10P06877	10	6877738	6877938	GCGACTAGTTGAAGTGGAAG	GCTCTGTCATGGCGTATTC	201
A10P07497	10	7497146	7497309	GGTTCTTGACATGACCATAAC	TCATCAGATGGTTAGTCAGAC	164
A10P08920	10	8920389	8920599	ACTACCGGAGGACTGACGA	TGCCAACTTTTGGATGGAGG	211
A10P09104	10	9104086	9104232	GCAAAGTTTACCCTCTAGCG	GTGTGGTGCAACCTCAGGT	147
A10P10080	10	10080368	10080664	CCGCTTCAGCCATTACAGG	GTCACCCCAATCAGGATCAT	297
A10P11294	10	11294247	11294407	CTGGTGGTTAATTGGCTTATG	TCTCAGTTGGATTACCTGTCT	161
A10P12038	10	12038336	12038590	GCGCCTACAAGAAGAAAACG	TGATGCAGCGTATGCTCTGA	255
A10P12043	10	12043093	12043290	CTACTGGCTAGGGCACAAG	TCCTCTCCCATTCCCAAGTT	198
A10P13122	10	13122967	13123214	CTCTCACGGCATTGATCTTC	TGTATGCTCGCTCTTGCGTA	248
A10P14456	10	14456772	14457097	CATCCAACCAAATAGGGGCA	CTCCAGAGTTAAGGGACCG	326
A10P15363	10	15363061	15363361	TGGGTGGTCGTGGTTTTGG	TCCAGACCACCACGTCCTT	301
A10P16123	10	16123242	16123455	CCTGCATGCATGGTTAATTGC	CATGCCTATCTGTCATGTGG	214
A10P17146	10	17146835	17146979	GGTTAGGGGTTTGTGCATGT	GAGGAAGGACATCATAGAATC	145
A10P18005	10	18005520	18005692	GGATGCTTGATGTCCTCTTG	GCTGTGGTCAATCGAATCTG	173
A10P18034	10	18034809	18034988	CTCGTGCTTTCAAGTGCTCT	GAGGATGTAGCATAGGACTG	180
A10P19140	10	19140750	19140928	CAGGCTGGATATTTCCTTCC	TGTTTGGCACCACAGATGTG	179
A10P20284	10	20284755	20285023	CCATCTGCTGTTGCTGATTTC	GGCAGTTCTTGATCTGAGAG	269
A10P21153	10	21153012	21153222	CTCGGCCAGATGAGTGCTA	TGGAAATGAGAGGCTCTTATATC	211
A10P22154	10	22154755	22154903	TGGCTCATATGTTCTCTGGC	CGCAAGTTCAGTAAGGTCCA	149
A11P00343	11	343668	343847	CCTTGGGCAGATCCTTCAATA	GCTGCTTCGAGTAGTGTTTG	180
A11P01285	11	1285168	1285380	CTGAAGCGTGTATAAAGGGT	AGTTGTTGGCTGCGTAGGCA	213
A11P02362	11	2362523	2362658	GTAACAGATGCTAGCTGGGT	GTCCATCTTGCTCCCGACA	136
A11P03025	11	3025091	3025260	AAGAATCCCCTGGCAGTTAG	GTATCTGGAACAAGTTACAGG	170
A11P04082	11	4082945	4083151	TGACCAAAGGGCTACTCCGT	GGTATACATTTATGAGGCCAG	207
A11P04101	11	4101241	4101699	GTCACTGAAAATTTTGCTTGTCC	AACCTCACACCTAATGTCAGA	459
A11P05095	11	5095608	5095779	GTCCAGGCATAACTGAAACC	AGCCAATTCAAAGCAGCCGA	172
A11P05879	11	5879855	5880098	ACTCAGAAAATTTTGACTTAGTC	CTGGTAAGACATTGCTCTCAG	244
A11P06602	11	6602086	6602323	GTGTTCAAAGACAGTTAGCAG	GGGTCTTTTCAACTCATGTAAG	238
A11P07664	11	7664569	7664705	TATAGGATTGGCCCAAGCCT	GTCAGGATTTGGCACCCAAC	137
A11P09116	11	9116441	9116629	CCATCTTGAGTTGATAGTAGTC	ACTGGTTCAGCATGTACTCTT	189
A11P09157	11	9157632	9157795	TGGTGTAGCAACCAAGAGTG	CTTACAGCAGCAATCGAGGA	164
A11P10743	11	10743842	10744054	GGGATAGCCTTCTGTGGATC	GCATTCAATTATATCCAGGAGG	213
A11P11921	11	11921619	11921958	GCTCAGATCATGAGTTGCAG	GCACTTATCAATTCCAAATGG	340
A11P13684	11	13684140	13684325	CCTTCGCAGCAGCTAATAGC	TGTGGAGGCCTTCTTGGAG	186
A11P14827	11	14827776	14828006	GCATATCAACCATAGCTATCC	ACAATGGTGTGATTACTAGCA	231
A11P15461	11	15461499	15461817	TGCCGTATTTGTTCACATGCA	GCATAAATGTAGAAATGAGAACAC	319
A11P16261	11	16261260	16261574	GTACCTATGACTTATAGGTTGC	AGTCCACTGCATTGGCCGAA	315
A11P17027	11	17027369	17027605	CAGCTTCAAACTTTCGGTGTC	GCAGTTCTAATGTGTCAACCT	237
A11P17816	11	17816525	17816764	AAGCTGGATCGAAGCTTCCT	TGGGACCGATCCACTTTGGA	240
A11P18486	11	18486072	18486273	CATGATGTGTAATCAATCTGCC	CTGCTACGTCGAGTTGATCT	202
A11P19172	11	19172208	19172406	CTGACATATGCTGAGTCTGC	CTGACTGATTACTGACAAACAG	199
A11P20013	11	20013306	20013570	AGTTCGGTAGCGCACACGT	CAAAGTTAACTTTGGAATATGACC	265
A11P20724	11	20724152	20724323	CGTTAACAGAACGGACCGTT	CAGTACTGGCCGGAAATGG	172
A11P21893	11	21893260	21893534	TGCCAAGTCGGTATTGCTTG	CAGCACTTAAAGAGTGCAAGG	275
A11P22653	11	22653389	22653679	TTTCTCAACAGGCTCACCGT	GAGCTTAATGATCACAGCAG	291
A11P23608	11	23608502	23608723	CCAAGCTTGTCTCACAAAGAC	CACCCACCATGCACAAGAAAC	222
A11P24649	11	24649014	24649216	GTTAGCCATCTCTTTGAAGAC	TGAGCACACCACAATCAGTC	203
A11P25204	11	25204445	25204586	AGGGGAAAGGCGAAATGGCA	TGCGAATGATCCATGTGTACA	142
A11P25881	11	25881939	25882035	GCTGAACCTGGACGAACGAG	GGAAAAGCCGATTCTCTGTTC	97
A11P26556	11	26556022	26556444	GCTAGCAAGCATTCAACAACT	TCATGCTTGGCACTTTGGGT	423
A11P27658	11	27658927	27659180	TTGCTACACTAATTATTACATCC	CAAATACACTCTTACTTGCTCC	254
A11P28820	11	28820928	28821241	CTACTGGGATCGGATGCTAC	TGCTGTTGCTGCCTTGGATG	314
A11P28843	11	28843112	28843306	AGCCAAGTCCAAATGCACGT	GTCGTTGTTGCCCTGAACTG	195
A11P28918	11	28918351	28918829	CCAGTTTTACTAAAGAACCGGT	ATGCAAATCCTACCTACTCCA	479
A12P00339	12	339171	339270	GTTTTGAGGAAATATAACATGAAG	GTGTTTTTTGGATGCTTCATAACAG	100
A12P01166	12	1166217	1166395	GTGACCTCATTGTCTTATCTC	CCCAACTCCATACAATGCCT	179
A12P02180	12	2180855	2181020	CTGGAGAATTGCTCGATTCC	TCACAAACAGAACATATCACAC	166
A12P02825	12	2825484	2825722	TGGAAGAAAGAACCATCCCA	GCATCAATACGTCATGCAGG	239
A12P03566	12	3566078	3566307	AGCATATAAGTCCATCTGACC	TAGTAGTGATTAGTGACGCTG	230
A12P03594	12	3594079	3594226	GCAGCTTGGATATGGTTCAG	CATCAAATACCAGTTTCAGCC	148
A12P04216	12	4216912	4217181	CGATGATCCCTGTGTCGAG	CTGGGTCAATCGTCGTGAC	270
A12P05053	12	5053618	5053785	CAAATCTTTGACATGCACCTTG	GAGCTAAAGTCCCAACGTTG	168
A12P06746	12	6746727	6746896	GACTAGAAAGAACGGGACCTG	TGGGGGTTTCCAATTCATGAG	170
A12P07291	12	7291996	7292232	GGAGTATATTTCGCCGGAAAC	GGAGATAGGTTATAATGCATC	237
A12P07996	12	7996916	7997123	TCAACCACCGCTGCGATTC	GGTCGTCTAATCCCTTCTCT	208
A12P08861	12	8861681	8861835	CTGTTGGAGCTCTTTTGCAAG	CCTTTGACAGGTTACGACGA	155
A12P09548	12	9548052	9548207	AGGGAAAAGTGGCGGGATG	AGAGGCGATGCATCATGGCT	156
A12P10862	12	10862463	10862674	GGTCCGAATTCCTACTAACG	TCAGCGCAGCGCTTCACCT	212
A12P11736	12	11736089	11736310	CACATGAGAGTGCAACCTCT	CCACTAGAATTCTGCAATGAG	222
A12P12393	12	12393340	12393532	GAGTTCAGTGAAGCCTTTCC	TGTCAGCTTGCGACGTGCT	193
A12P13111	12	13111351	13111734	GGTATCTGTGCCCTGAACC	GCACCTAAACAACATGCATC	384
A12P13993	12	13993085	13993257	CAGTTATATGCTGCTGAGGAG	AGTTCCTCAGGATTCTCAATG	173
A12P15848	12	15848598	15848766	CAGAGTTAGGCTCCACAAGC	CTAGGCAGACAATGAAATGG	169
A12P16574	12	16574264	16574442	CACATGTGGATGGAATGTCC	GGTGCCATGTCAAATTTGGTG	179
A12P17560	12	17560665	17560823	TTGCAGAGATACTGGCCTTG	TGGTGAACTGGTAATTTGGCT	159
A12P18311	12	18311982	18312197	GAGTATCCCCTCATTCTGCT	CAAGATGTGAGAGCTTCAAGC	216
A12P19886	12	19886802	19887476	TGCATGCATGGGGTCTGCA	CAGCACCTGGTTTTGCCTC	675
A12P20811	12	20811725	20811939	TGAATACCTTCCCATATTAGAAG	TGCTCCAGAATAAGAGTGCAT	215
A12P22173	12	22172924	22173226	ATGGGTTTTGGCATATTGCAC	CACAAAATCCTGTAGAGTTTCC	303
A12P22450	12	22450339	22450650	TCCGTGGACACGCTTCCTA	TCTACTTGTAACACGATCAAAG	312
A12P23064	12	23064967	23065147	GCCCATAAAACCTATCATTGC	CATAAGGGATACCTTCACAG	181
A12P24258	12	24258627	24258847	GTTCTGCATTTAAATGATGGCA	CATTCAGTTGTTCGGCAGTG	221
A12P25039	12	25039920	25040062	CGGAGGTACACAAAGGGGT	GTCTATTTGTGGTGTTTTAAACTTG	143
A12P25047	12	25047671	25047806	TCATGCAAAGTGCACCAGAG	GGTAGAGAGTAGCAAAGCCA	136
A12P25642	12	25642155	25642488	GCTCTGGAGCGCCAAGTG	ACTCCAGTAAACTAGTGACCT	334
A12P26341	12	26341467	26341651	CATGTGAATTTCTCCAGGAAC	TGAGCTCACCTACCTAGGTC	185
A12P27008	12	27008756	27008900	GCATGCATGGCTCGCTGTTC	GTATCTCTGAATAATCCTCTCTG	145
A12P27058	12	27058809	27059021	TCACCCAAATCCTGGTGCTC	CTCATGACTAGAGTAGTGACA	213

## Sheet: Table S2_IR24 vs Bart
Marker	Chr	Position_IRGSP1.0	IR24 vs Bart_A01	IR24 vs Bart_A02	IR24 vs Bart_A03
A01P00302	1	302826	polymorphic	polymorphic	polymorphic
A01P00316	1	316909	polymorphic	polymorphic	polymorphic
A01P00317	1	317908	polymorphic	polymorphic	polymorphic
A01P01168	1	1168201	polymorphic	-	polymorphic
A01P02097	1	2097729	polymorphic	polymorphic	polymorphic
A01P03997	1	3997442	polymorphic	polymorphic	polymorphic
A01P04876	1	4876990	polymorphic	polymorphic	polymorphic
A01P07315	1	7315489	polymorphic	polymorphic	-
A01P08402	1	8402474	polymorphic	polymorphic	polymorphic
A01P10284	1	10284855	polymorphic	polymorphic	polymorphic
A01P11231	1	11231827	polymorphic	polymorphic	polymorphic
A01P12645	1	12645071	polymorphic	polymorphic	polymorphic
A01P14322	1	14322682	polymorphic	polymorphic	polymorphic
A01P15480	1	15480750	polymorphic	polymorphic	polymorphic
A01P16058	1	16058366	polymorphic	polymorphic	polymorphic
A01P17986	1	17986434	polymorphic	polymorphic	polymorphic
A01P19295	1	19295311	polymorphic	polymorphic	polymorphic
A01P20255	1	20255998	polymorphic	polymorphic	polymorphic
A01P21186	1	21186166	polymorphic	polymorphic	polymorphic
A01P22673	1	22673996	-	-	polymorphic
A01P23216	1	23216475	polymorphic	polymorphic	polymorphic
A01P23866	1	23866227	polymorphic	polymorphic	polymorphic
A01P24575	1	24575647	polymorphic	polymorphic	polymorphic
A01P25459	1	25459043	polymorphic	polymorphic	polymorphic
A01P27100	1	27100476	-	polymorphic	polymorphic
A01P28014	1	28014871	polymorphic	polymorphic	polymorphic
A01P28760	1	28760549	polymorphic	polymorphic	polymorphic
A01P29533	1	29533413	polymorphic	polymorphic	polymorphic
A01P30020	1	30020834	polymorphic	polymorphic	polymorphic
A01P31353	1	31353762	polymorphic	polymorphic	polymorphic
A01P32227	1	32227678	polymorphic	polymorphic	polymorphic
A01P33300	1	33300069	polymorphic	polymorphic	polymorphic
A01P34148	1	34148685	polymorphic	polymorphic	polymorphic
A01P35178	1	35178413	-	polymorphic	-
A01P35916	1	35916006	polymorphic	polymorphic	polymorphic
A01P37603	1	37603451	polymorphic	polymorphic	polymorphic
A01P37714	1	37714949	polymorphic	polymorphic	polymorphic
A01P38679	1	38679729	polymorphic	polymorphic	polymorphic
A01P39666	1	39666645	polymorphic	polymorphic	polymorphic
A01P42860	1	42860850	polymorphic	polymorphic	polymorphic
A02P01124	2	1124175	-	-	polymorphic
A02P01132	2	1132222	polymorphic	polymorphic	polymorphic
A02P02106	2	2106480	-	-	polymorphic
A02P02111	2	2111829	polymorphic	polymorphic	polymorphic
A02P02741	2	2741142	polymorphic	polymorphic	polymorphic
A02P03360	2	3360205	polymorphic	polymorphic	polymorphic
A02P03364	2	3364917	polymorphic	polymorphic	polymorphic
A02P04865	2	4865622	polymorphic	polymorphic	polymorphic
A02P05287	2	5287827	polymorphic	polymorphic	polymorphic
A02P05317	2	5317027	polymorphic	polymorphic	polymorphic
A02P05851	2	5851154	polymorphic	polymorphic	polymorphic
A02P06639	2	6639998	polymorphic	polymorphic	polymorphic
A02P06701	2	6701000	polymorphic	polymorphic	polymorphic
A02P07438	2	7438169	polymorphic	polymorphic	polymorphic
A02P08443	2	8443000	polymorphic	polymorphic	polymorphic
A02P09510	2	9510187	polymorphic	polymorphic	polymorphic
A02P10359	2	10359774	polymorphic	polymorphic	polymorphic
A02P11700	2	11700832	polymorphic	polymorphic	polymorphic
A02P15950	2	15950735	-	polymorphic	polymorphic
A02P16579	2	16579376	-	polymorphic	polymorphic
A02P17490	2	17490364	polymorphic	polymorphic	polymorphic
A02P17498	2	17498344	polymorphic	polymorphic	polymorphic
A02P18346	2	18346322	polymorphic	polymorphic	polymorphic
A02P19327	2	19327959	polymorphic	polymorphic	polymorphic
A02P20144	2	20144451	polymorphic	polymorphic	polymorphic
A02P21019	2	21019399	polymorphic	polymorphic	polymorphic
A02P21023	2	21023513	polymorphic	polymorphic	polymorphic
A02P22273	2	22273498	polymorphic	polymorphic	polymorphic
A02P23648	2	23648445	polymorphic	polymorphic	polymorphic
A02P23682	2	23682034	polymorphic	polymorphic	polymorphic
A02P24089	2	24089397	polymorphic	polymorphic	polymorphic
A02P25783	2	25783039	polymorphic	polymorphic	polymorphic
A02P26934	2	26934328	polymorphic	polymorphic	polymorphic
A02P28165	2	28165341	polymorphic	polymorphic	polymorphic
A02P28238	2	28238471	polymorphic	polymorphic	polymorphic
A02P29212	2	29212636	polymorphic	polymorphic	polymorphic
A02P30538	2	30538069	polymorphic	polymorphic	polymorphic
A02P31137	2	31137845	polymorphic	polymorphic	polymorphic
A02P34034	2	34034489	polymorphic	polymorphic	polymorphic
A02P34051	2	34051053	polymorphic	polymorphic	polymorphic
A02P35015	2	35015526	polymorphic	polymorphic	polymorphic
A03P00089	3	89487	polymorphic	polymorphic	polymorphic
A03P00091	3	91540	polymorphic	polymorphic	polymorphic
A03P00094	3	94950	polymorphic	polymorphic	polymorphic
A03P01007	3	1007905	polymorphic	polymorphic	polymorphic
A03P02048	3	2048109	polymorphic	polymorphic	polymorphic
A03P03347	3	3347019	polymorphic	polymorphic	polymorphic
A03P04080	3	4080319	polymorphic	polymorphic	polymorphic
A03P05189	3	5189428	polymorphic	polymorphic	polymorphic
A03P07075	3	7075209	polymorphic	polymorphic	polymorphic
A03P08139	3	8139530	polymorphic	polymorphic	polymorphic
A03P08177	3	8177558	polymorphic	polymorphic	polymorphic
A03P09039	3	9039237	polymorphic	polymorphic	polymorphic
A03P10151	3	10151306	polymorphic	polymorphic	polymorphic
A03P11076	3	11076128	polymorphic	polymorphic	polymorphic
A03P12132	3	12132852	polymorphic	polymorphic	polymorphic
A03P12265	3	12265396	polymorphic	polymorphic	polymorphic
A03P12928	3	12928733	polymorphic	polymorphic	polymorphic
A03P13026	3	13026964	-	polymorphic	polymorphic
A03P13317	3	13317609	polymorphic	polymorphic	polymorphic
A03P15120	3	15120702	polymorphic	polymorphic	polymorphic
A03P15215	3	15215961	polymorphic	polymorphic	polymorphic
A03P16583	3	16583633	polymorphic	polymorphic	polymorphic
A03P17472	3	17472845	polymorphic	polymorphic	polymorphic
A03P17606	3	17606055	polymorphic	polymorphic	polymorphic
A03P19931	3	19931311	polymorphic	polymorphic	polymorphic
A03P20246	3	20246553	polymorphic	polymorphic	polymorphic
A03P21024	3	21024593	polymorphic	polymorphic	polymorphic
A03P22278	3	22278881	polymorphic	polymorphic	polymorphic
A03P23446	3	23446667	polymorphic	polymorphic	polymorphic
A03P24625	3	24625946	polymorphic	polymorphic	polymorphic
A03P26042	3	26042431	polymorphic	polymorphic	polymorphic
A03P26207	3	26207648	polymorphic	polymorphic	polymorphic
A03P26279	3	26279289	polymorphic	polymorphic	polymorphic
A03P27107	3	27107751	polymorphic	polymorphic	polymorphic
A03P30243	3	30243976	polymorphic	polymorphic	polymorphic
A03P31378	3	31378463	polymorphic	polymorphic	polymorphic
A03P32570	3	32570924	polymorphic	polymorphic	polymorphic
A03P33090	3	33090071	polymorphic	polymorphic	polymorphic
A03P34037	3	34037170	polymorphic	polymorphic	polymorphic
A03P35188	3	35188864	polymorphic	polymorphic	polymorphic
A03P35194	3	35194785	polymorphic	polymorphic	polymorphic
A03P36111	3	36111084	polymorphic	polymorphic	polymorphic
A04P00439	4	439976	polymorphic	polymorphic	polymorphic
A04P01363	4	1363145	polymorphic	polymorphic	polymorphic
A04P02404	4	2404730	-	polymorphic	polymorphic
A04P04408	4	4408457	polymorphic	polymorphic	polymorphic
A04P05121	4	5121856	polymorphic	polymorphic	polymorphic
A04P06638	4	6638861	polymorphic	polymorphic	polymorphic
A04P08530	4	8530832	polymorphic	polymorphic	polymorphic
A04P09385	4	9385515	polymorphic	polymorphic	polymorphic
A04P10760	4	10760157	polymorphic	polymorphic	polymorphic
A04P11275	4	11275497	polymorphic	polymorphic	polymorphic
A04P11418	4	11418756	polymorphic	polymorphic	polymorphic
A04P11895	4	11895069	polymorphic	polymorphic	polymorphic
A04P12051	4	12051190	polymorphic	polymorphic	polymorphic
A04P12977	4	12977852	polymorphic	polymorphic	polymorphic
A04P13832	4	13832221	polymorphic	polymorphic	polymorphic
A04P13862	4	13862044	polymorphic	polymorphic	polymorphic
A04P14094	4	14094000	polymorphic	polymorphic	polymorphic
A04P15423	4	15423041	polymorphic	polymorphic	polymorphic
A04P16758	4	16758811	polymorphic	polymorphic	polymorphic
A04P17877	4	17877700	polymorphic	polymorphic	polymorphic
A04P18193	4	18193793	polymorphic	polymorphic	polymorphic
A04P19054	4	19054543	polymorphic	polymorphic	polymorphic
A04P20855	4	20855753	polymorphic	polymorphic	polymorphic
A04P21876	4	21876606	polymorphic	polymorphic	polymorphic
A04P22100	4	22100499	polymorphic	polymorphic	polymorphic
A04P23243	4	23243659	polymorphic	polymorphic	polymorphic
A04P25462	4	25462788	polymorphic	polymorphic	-
A04P26711	4	26711892	polymorphic	polymorphic	polymorphic
A04P27422	4	27422971	-	polymorphic	polymorphic
A04P28046	4	28046145	polymorphic	polymorphic	polymorphic
A04P28224	4	28224324	polymorphic	polymorphic	polymorphic
A04P29134	4	29134385	polymorphic	polymorphic	polymorphic
A04P30037	4	30037782	polymorphic	polymorphic	polymorphic
A04P30045	4	30045181	polymorphic	polymorphic	polymorphic
A04P31237	4	31237465	polymorphic	polymorphic	polymorphic
A04P33163	4	33163377	polymorphic	polymorphic	polymorphic
A04P34106	4	34106264	polymorphic	polymorphic	polymorphic
A04P34324	4	34324434	polymorphic	polymorphic	polymorphic
A04P35294	4	35294395	polymorphic	polymorphic	polymorphic
A05P00226	5	226827	polymorphic	polymorphic	polymorphic
A05P01457	5	1457626	polymorphic	polymorphic	polymorphic
A05P02094	5	2094367	polymorphic	polymorphic	polymorphic
A05P03108	5	3108144	polymorphic	polymorphic	polymorphic
A05P04110	5	4110292	polymorphic	polymorphic	polymorphic
A05P05283	5	5283763	polymorphic	polymorphic	polymorphic
A05P06414	5	6414007	polymorphic	polymorphic	polymorphic
A05P09478	5	9478243	polymorphic	polymorphic	polymorphic
A05P10927	5	10927032	polymorphic	polymorphic	polymorphic
A05P11214	5	11214102	polymorphic	polymorphic	polymorphic
A05P12900	5	12900481	polymorphic	polymorphic	polymorphic
A05P13060	5	13060973	polymorphic	polymorphic	polymorphic
A05P14358	5	14358017	polymorphic	polymorphic	polymorphic
A05P16557	5	16557371	polymorphic	polymorphic	polymorphic
A05P18026	5	18026496	polymorphic	polymorphic	polymorphic
A05P18686	5	18686243	polymorphic	polymorphic	polymorphic
A05P19793	5	19793693	polymorphic	polymorphic	polymorphic
A05P20005	5	20005021	polymorphic	polymorphic	polymorphic
A05P20727	5	20727703	polymorphic	polymorphic	polymorphic
A05P21100	5	21100835	polymorphic	polymorphic	polymorphic
A05P23322	5	23322479	polymorphic	polymorphic	polymorphic
A05P24088	5	24088269	polymorphic	polymorphic	polymorphic
A05P25260	5	25260891	polymorphic	polymorphic	polymorphic
A05P26105	5	26105440	polymorphic	polymorphic	polymorphic
A05P26666	5	26666665	polymorphic	polymorphic	polymorphic
A05P28228	5	28228702	polymorphic	polymorphic	polymorphic
A05P29578	5	29578932	polymorphic	polymorphic	polymorphic
A06P00169	6	169150	polymorphic	polymorphic	polymorphic
A06P04601	6	4601521	polymorphic	polymorphic	polymorphic
A06P04615	6	4615047	polymorphic	polymorphic	polymorphic
A06P05192	6	5192546	polymorphic	polymorphic	polymorphic
A06P05198	6	5198047	polymorphic	polymorphic	polymorphic
A06P06448	6	6448891	polymorphic	polymorphic	polymorphic
A06P07097	6	7097760	polymorphic	polymorphic	polymorphic
A06P07137	6	7137739	polymorphic	polymorphic	polymorphic
A06P08188	6	8188540	polymorphic	polymorphic	polymorphic
A06P09267	6	9267891	polymorphic	polymorphic	polymorphic
A06P10436	6	10436058	polymorphic	polymorphic	polymorphic
A06P11179	6	11179393	polymorphic	polymorphic	polymorphic
A06P11212	6	11212411	polymorphic	polymorphic	polymorphic
A06P12350	6	12350978	polymorphic	polymorphic	polymorphic
A06P13296	6	13296279	polymorphic	polymorphic	polymorphic
A06P15744	6	15744491	polymorphic	polymorphic	polymorphic
A06P18019	6	18019835	polymorphic	polymorphic	polymorphic
A06P19199	6	19199344	polymorphic	polymorphic	polymorphic
A06P20145	6	20145959	polymorphic	polymorphic	polymorphic
A06P21217	6	21217361	polymorphic	polymorphic	polymorphic
A06P21317	6	21317422	polymorphic	polymorphic	polymorphic
A06P22133	6	22133798	polymorphic	polymorphic	polymorphic
A06P23505	6	23505828	polymorphic	polymorphic	polymorphic
A06P24234	6	24234117	polymorphic	polymorphic	polymorphic
A06P25044	6	25044865	polymorphic	polymorphic	polymorphic
A06P26302	6	26302943	polymorphic	polymorphic	polymorphic
A06P28032	6	28032702	polymorphic	polymorphic	polymorphic
A06P30106	6	30106918	polymorphic	polymorphic	polymorphic
A06P30164	6	30164427	polymorphic	polymorphic	polymorphic
A06P31022	6	31022717	polymorphic	polymorphic	polymorphic
A06P31065	6	31065453	polymorphic	polymorphic	polymorphic
A07P01079	7	1079145	polymorphic	polymorphic	polymorphic
A07P01768	7	1768346	polymorphic	polymorphic	polymorphic
A07P04653	7	4653226	polymorphic	polymorphic	polymorphic
A07P04684	7	4684407	polymorphic	polymorphic	polymorphic
A07P05238	7	5238879	polymorphic	polymorphic	polymorphic
A07P06109	7	6109630	polymorphic	polymorphic	polymorphic
A07P06137	7	6137216	polymorphic	polymorphic	polymorphic
A07P07198	7	7198402	polymorphic	polymorphic	polymorphic
A07P07942	7	7942934	polymorphic	polymorphic	polymorphic
A07P08063	7	8063263	polymorphic	polymorphic	-
A07P09975	7	9975846	polymorphic	polymorphic	polymorphic
A07P11887	7	11887109	polymorphic	polymorphic	polymorphic
A07P12716	7	12716135	polymorphic	polymorphic	polymorphic
A07P12742	7	12742931	polymorphic	polymorphic	polymorphic
A07P13588	7	13588065	polymorphic	polymorphic	polymorphic
A07P15254	7	15254718	polymorphic	polymorphic	polymorphic
A07P16667	7	16667189	polymorphic	polymorphic	polymorphic
A07P17401	7	17401572	polymorphic	polymorphic	polymorphic
A07P18530	7	18530404	polymorphic	polymorphic	polymorphic
A07P19443	7	19443931	-	polymorphic	-
A07P20343	7	20343166	polymorphic	polymorphic	polymorphic
A07P21651	7	21651469	polymorphic	polymorphic	polymorphic
A07P22185	7	22185213	polymorphic	polymorphic	polymorphic
A07P23358	7	23358884	polymorphic	polymorphic	polymorphic
A07P24959	7	24959445	polymorphic	polymorphic	polymorphic
A07P26223	7	26223283	polymorphic	polymorphic	polymorphic
A07P27655	7	27655989	polymorphic	polymorphic	polymorphic
A07P28316	7	28316714	polymorphic	polymorphic	polymorphic
A07P28448	7	28448215	polymorphic	polymorphic	polymorphic
A07P29212	7	29212803	polymorphic	polymorphic	polymorphic
A08P00202	8	202261	polymorphic	polymorphic	polymorphic
A08P01555	8	1555672	polymorphic	polymorphic	polymorphic
A08P02005	8	2005229	polymorphic	polymorphic	polymorphic
A08P02018	8	2018969	polymorphic	polymorphic	polymorphic
A08P02040	8	2040479	polymorphic	polymorphic	polymorphic
A08P03143	8	3143009	polymorphic	polymorphic	polymorphic
A08P04516	8	4516719	polymorphic	-	-
A08P05578	8	5578721	polymorphic	polymorphic	polymorphic
A08P06170	8	6170595	polymorphic	polymorphic	polymorphic
A08P06244	8	6244862	polymorphic	polymorphic	polymorphic
A08P07567	8	7567441	polymorphic	polymorphic	polymorphic
A08P09044	8	9044782	polymorphic	polymorphic	polymorphic
A08P10618	8	10618126	polymorphic	polymorphic	polymorphic
A08P11468	8	11468923	polymorphic	polymorphic	polymorphic
A08P12868	8	12868123	polymorphic	polymorphic	polymorphic
A08P14363	8	14363029	polymorphic	polymorphic	polymorphic
A08P16339	8	16339836	polymorphic	-	-
A08P17560	8	17560243	polymorphic	polymorphic	polymorphic
A08P18833	8	18833700	polymorphic	polymorphic	polymorphic
A08P19324	8	19324914	polymorphic	polymorphic	polymorphic
A08P19330	8	19330016	polymorphic	polymorphic	polymorphic
A08P20216	8	20216264	polymorphic	polymorphic	polymorphic
A08P21099	8	21099187	polymorphic	polymorphic	polymorphic
A08P21659	8	21659643	polymorphic	polymorphic	polymorphic
A08P22433	8	22433862	polymorphic	polymorphic	polymorphic
A08P22975	8	22975312	polymorphic	polymorphic	polymorphic
A08P23255	8	23255958	polymorphic	polymorphic	polymorphic
A08P24236	8	24236187	polymorphic	polymorphic	polymorphic
A08P25335	8	25335654	polymorphic	polymorphic	-
A08P26245	8	26245515	polymorphic	polymorphic	polymorphic
A08P27134	8	27134191	polymorphic	polymorphic	polymorphic
A08P27294	8	27294638	polymorphic	polymorphic	polymorphic
A08P28130	8	28130166	polymorphic	polymorphic	-
A09P00914	9	914960	polymorphic	polymorphic	polymorphic
A09P02501	9	2501588	polymorphic	polymorphic	polymorphic
A09P03639	9	3639034	polymorphic	polymorphic	polymorphic
A09P04570	9	4570797	polymorphic	polymorphic	polymorphic
A09P05117	9	5117308	polymorphic	polymorphic	polymorphic
A09P07331	9	7331833	polymorphic	polymorphic	polymorphic
A09P08124	9	8124874	polymorphic	polymorphic	polymorphic
A09P09438	9	9438361	-	-	polymorphic
A09P10341	9	10341551	polymorphic	polymorphic	polymorphic
A09P11740	9	11740207	polymorphic	polymorphic	polymorphic
A09P13162	9	13162951	polymorphic	polymorphic	polymorphic
A09P15621	9	15621086	polymorphic	polymorphic	polymorphic
A09P16346	9	16346127	polymorphic	polymorphic	polymorphic
A09P18034	9	18034655	polymorphic	polymorphic	polymorphic
A09P18339	9	18339424	polymorphic	polymorphic	polymorphic
A09P19496	9	19496353	polymorphic	polymorphic	polymorphic
A09P20054	9	20054477	polymorphic	polymorphic	polymorphic
A09P22574	9	22574844	polymorphic	polymorphic	polymorphic
A10P02065	10	2065456	polymorphic	polymorphic	-
A10P03037	10	3037444	polymorphic	polymorphic	polymorphic
A10P04639	10	4639602	polymorphic	-	-
A10P05672	10	5672785	polymorphic	polymorphic	polymorphic
A10P06877	10	6877738	polymorphic	polymorphic	polymorphic
A10P07497	10	7497146	polymorphic	polymorphic	polymorphic
A10P08920	10	8920389	-	polymorphic	-
A10P10080	10	10080368	polymorphic	polymorphic	polymorphic
A10P12043	10	12043093	polymorphic	polymorphic	polymorphic
A10P13122	10	13122967	polymorphic	polymorphic	polymorphic
A10P14456	10	14456772	polymorphic	polymorphic	polymorphic
A10P15363	10	15363061	polymorphic	polymorphic	polymorphic
A10P16123	10	16123242	polymorphic	polymorphic	polymorphic
A10P17146	10	17146835	polymorphic	polymorphic	polymorphic
A10P18005	10	18005520	polymorphic	polymorphic	polymorphic
A10P18034	10	18034809	polymorphic	polymorphic	polymorphic
A10P19140	10	19140750	-	polymorphic	polymorphic
A10P20284	10	20284755	polymorphic	polymorphic	polymorphic
A10P21153	10	21153012	polymorphic	polymorphic	polymorphic
A10P22154	10	22154755	polymorphic	polymorphic	polymorphic
A11P01285	11	1285168	polymorphic	polymorphic	polymorphic
A11P02362	11	2362523	polymorphic	polymorphic	polymorphic
A11P03025	11	3025091	polymorphic	polymorphic	polymorphic
A11P04082	11	4082945	polymorphic	polymorphic	polymorphic
A11P04101	11	4101241	-	polymorphic	polymorphic
A11P05879	11	5879855	polymorphic	polymorphic	polymorphic
A11P06602	11	6602086	polymorphic	polymorphic	polymorphic
A11P07664	11	7664569	polymorphic	polymorphic	polymorphic
A11P09116	11	9116441	polymorphic	polymorphic	polymorphic
A11P10743	11	10743842	polymorphic	polymorphic	polymorphic
A11P11921	11	11921619	polymorphic	polymorphic	polymorphic
A11P13684	11	13684140	polymorphic	polymorphic	-
A11P14827	11	14827776	polymorphic	polymorphic	polymorphic
A11P15461	11	15461499	polymorphic	polymorphic	polymorphic
A11P17027	11	17027369	polymorphic	polymorphic	polymorphic
A11P18486	11	18486072	polymorphic	polymorphic	polymorphic
A11P19172	11	19172208	polymorphic	polymorphic	polymorphic
A11P20724	11	20724152	polymorphic	polymorphic	polymorphic
A11P21893	11	21893260	polymorphic	polymorphic	polymorphic
A11P22653	11	22653389	polymorphic	polymorphic	polymorphic
A11P23608	11	23608502	polymorphic	polymorphic	polymorphic
A11P24649	11	24649014	polymorphic	polymorphic	polymorphic
A11P25204	11	25204445	polymorphic	polymorphic	polymorphic
A11P25881	11	25881939	polymorphic	polymorphic	polymorphic
A11P27658	11	27658927	polymorphic	polymorphic	polymorphic
A11P28820	11	28820928	polymorphic	polymorphic	polymorphic
A11P28843	11	28843112	polymorphic	polymorphic	polymorphic
A11P28918	11	28918351	polymorphic	polymorphic	polymorphic
A12P02180	12	2180855	polymorphic	polymorphic	polymorphic
A12P03566	12	3566078	polymorphic	polymorphic	polymorphic
A12P03594	12	3594079	polymorphic	polymorphic	polymorphic
A12P05053	12	5053618	polymorphic	polymorphic	polymorphic
A12P06746	12	6746727	polymorphic	polymorphic	polymorphic
A12P07291	12	7291996	polymorphic	polymorphic	polymorphic
A12P07996	12	7996916	polymorphic	polymorphic	polymorphic
A12P08861	12	8861681	polymorphic	polymorphic	polymorphic
A12P09548	12	9548052	polymorphic	polymorphic	polymorphic
A12P10862	12	10862463	polymorphic	polymorphic	polymorphic
A12P11736	12	11736089	polymorphic	polymorphic	polymorphic
A12P12393	12	12393340	polymorphic	polymorphic	polymorphic
A12P13111	12	13111351	polymorphic	polymorphic	polymorphic
A12P13993	12	13993085	polymorphic	polymorphic	polymorphic
A12P16574	12	16574264	polymorphic	polymorphic	polymorphic
A12P18311	12	18311982	polymorphic	-	polymorphic
A12P19886	12	19886802	polymorphic	polymorphic	polymorphic
A12P22173	12	22172924	polymorphic	polymorphic	polymorphic
A12P22450	12	22450339	polymorphic	polymorphic	polymorphic
A12P23064	12	23064967	polymorphic	polymorphic	polymorphic
A12P24258	12	24258627	polymorphic	polymorphic	polymorphic
A12P25047	12	25047671	polymorphic	polymorphic	polymorphic
A12P25642	12	25642155	polymorphic	polymorphic	polymorphic
A12P26341	12	26341467	polymorphic	polymorphic	polymorphic
A12P27058	12	27058809	-	polymorphic	polymorphic

## Sheet: Table S3_IR24 vs Glab
Marker	Chr	Position_IRGSP1.0	IR24 vs Glab_A04	IR24 vs Glab_A05	IR24 vs Glab_A06
A01P00302	1	302826	polymorphic	polymorphic	polymorphic
A01P00316	1	316909	polymorphic	polymorphic	polymorphic
A01P00317	1	317908	polymorphic	polymorphic	polymorphic
A01P01168	1	1168201	polymorphic	polymorphic	polymorphic
A01P02097	1	2097729	polymorphic	polymorphic	polymorphic
A01P03997	1	3997442	polymorphic	polymorphic	polymorphic
A01P04876	1	4876990	polymorphic	polymorphic	polymorphic
A01P07315	1	7315489	polymorphic	polymorphic	polymorphic
A01P08402	1	8402474	polymorphic	polymorphic	polymorphic
A01P10284	1	10284855	polymorphic	polymorphic	polymorphic
A01P11231	1	11231827	polymorphic	polymorphic	polymorphic
A01P12645	1	12645071	polymorphic	polymorphic	polymorphic
A01P14322	1	14322682	polymorphic	polymorphic	polymorphic
A01P15480	1	15480750	polymorphic	polymorphic	polymorphic
A01P16058	1	16058366	polymorphic	polymorphic	polymorphic
A01P17986	1	17986434	polymorphic	polymorphic	polymorphic
A01P19295	1	19295311	polymorphic	polymorphic	polymorphic
A01P20255	1	20255998	polymorphic	polymorphic	polymorphic
A01P21186	1	21186166	polymorphic	polymorphic	polymorphic
A01P22673	1	22673996	polymorphic	polymorphic	polymorphic
A01P23216	1	23216475	polymorphic	polymorphic	polymorphic
A01P23866	1	23866227	polymorphic	polymorphic	polymorphic
A01P24575	1	24575647	polymorphic	polymorphic	polymorphic
A01P25459	1	25459043	polymorphic	polymorphic	polymorphic
A01P26042	1	26042089	polymorphic	polymorphic	polymorphic
A01P27100	1	27100476	polymorphic	polymorphic	polymorphic
A01P28014	1	28014871	polymorphic	polymorphic	polymorphic
A01P28760	1	28760549	polymorphic	polymorphic	polymorphic
A01P29533	1	29533413	polymorphic	polymorphic	polymorphic
A01P30020	1	30020834	polymorphic	polymorphic	polymorphic
A01P31353	1	31353762	polymorphic	polymorphic	polymorphic
A01P32227	1	32227678	polymorphic	polymorphic	polymorphic
A01P33300	1	33300069	polymorphic	polymorphic	polymorphic
A01P34148	1	34148685	polymorphic	polymorphic	polymorphic
A01P35916	1	35916006	polymorphic	polymorphic	polymorphic
A01P37603	1	37603451	polymorphic	polymorphic	polymorphic
A01P37714	1	37714949	polymorphic	polymorphic	polymorphic
A01P38679	1	38679729	polymorphic	polymorphic	polymorphic
A01P39666	1	39666645	polymorphic	polymorphic	polymorphic
A01P42860	1	42860850	polymorphic	polymorphic	polymorphic
A02P01124	2	1124175	polymorphic	polymorphic	polymorphic
A02P01132	2	1132222	polymorphic	polymorphic	polymorphic
A02P02111	2	2111829	polymorphic	polymorphic	polymorphic
A02P02741	2	2741142	polymorphic	polymorphic	polymorphic
A02P03360	2	3360205	polymorphic	polymorphic	polymorphic
A02P03364	2	3364917	polymorphic	polymorphic	polymorphic
A02P04865	2	4865622	polymorphic	polymorphic	polymorphic
A02P05287	2	5287827	polymorphic	polymorphic	polymorphic
A02P05317	2	5317027	polymorphic	polymorphic	polymorphic
A02P05851	2	5851154	polymorphic	polymorphic	polymorphic
A02P06639	2	6639998	polymorphic	polymorphic	polymorphic
A02P06701	2	6701000	polymorphic	polymorphic	polymorphic
A02P07438	2	7438169	polymorphic	polymorphic	polymorphic
A02P08443	2	8443000	polymorphic	polymorphic	polymorphic
A02P09510	2	9510187	polymorphic	-	-
A02P10359	2	10359774	polymorphic	polymorphic	polymorphic
A02P11700	2	11700832	polymorphic	polymorphic	polymorphic
A02P15950	2	15950735	polymorphic	polymorphic	polymorphic
A02P16579	2	16579376	polymorphic	polymorphic	polymorphic
A02P17490	2	17490364	polymorphic	polymorphic	polymorphic
A02P17498	2	17498344	polymorphic	polymorphic	polymorphic
A02P18346	2	18346322	polymorphic	polymorphic	polymorphic
A02P19327	2	19327959	polymorphic	polymorphic	polymorphic
A02P20144	2	20144451	polymorphic	polymorphic	polymorphic
A02P21019	2	21019399	polymorphic	polymorphic	polymorphic
A02P21023	2	21023513	polymorphic	polymorphic	polymorphic
A02P22273	2	22273498	polymorphic	polymorphic	polymorphic
A02P23648	2	23648445	polymorphic	polymorphic	polymorphic
A02P23682	2	23682034	polymorphic	polymorphic	polymorphic
A02P24089	2	24089397	polymorphic	polymorphic	-
A02P25783	2	25783039	polymorphic	polymorphic	polymorphic
A02P26934	2	26934328	polymorphic	polymorphic	polymorphic
A02P28165	2	28165341	polymorphic	polymorphic	polymorphic
A02P28238	2	28238471	polymorphic	polymorphic	polymorphic
A02P29212	2	29212636	polymorphic	polymorphic	polymorphic
A02P30538	2	30538069	polymorphic	polymorphic	polymorphic
A02P31137	2	31137845	polymorphic	polymorphic	polymorphic
A02P34034	2	34034489	polymorphic	polymorphic	polymorphic
A02P34051	2	34051053	polymorphic	polymorphic	polymorphic
A02P35015	2	35015526	polymorphic	polymorphic	polymorphic
A03P00089	3	89487	polymorphic	polymorphic	polymorphic
A03P00091	3	91540	polymorphic	polymorphic	polymorphic
A03P00094	3	94950	polymorphic	polymorphic	polymorphic
A03P01007	3	1007905	polymorphic	polymorphic	polymorphic
A03P02048	3	2048109	polymorphic	polymorphic	polymorphic
A03P03347	3	3347019	polymorphic	polymorphic	polymorphic
A03P04080	3	4080319	polymorphic	polymorphic	polymorphic
A03P05189	3	5189428	polymorphic	polymorphic	polymorphic
A03P07075	3	7075209	polymorphic	polymorphic	polymorphic
A03P08139	3	8139530	polymorphic	polymorphic	polymorphic
A03P08177	3	8177558	polymorphic	polymorphic	polymorphic
A03P09039	3	9039237	polymorphic	polymorphic	polymorphic
A03P10151	3	10151306	polymorphic	polymorphic	polymorphic
A03P11076	3	11076128	polymorphic	polymorphic	polymorphic
A03P12132	3	12132852	polymorphic	polymorphic	polymorphic
A03P12265	3	12265396	polymorphic	polymorphic	polymorphic
A03P12928	3	12928733	polymorphic	polymorphic	polymorphic
A03P13026	3	13026964	polymorphic	polymorphic	polymorphic
A03P13317	3	13317609	polymorphic	polymorphic	polymorphic
A03P14052	3	14052761	polymorphic	polymorphic	polymorphic
A03P15120	3	15120702	polymorphic	polymorphic	polymorphic
A03P15215	3	15215961	polymorphic	polymorphic	polymorphic
A03P16583	3	16583633	polymorphic	polymorphic	polymorphic
A03P17472	3	17472845	polymorphic	polymorphic	polymorphic
A03P17606	3	17606055	polymorphic	polymorphic	polymorphic
A03P19931	3	19931311	polymorphic	polymorphic	polymorphic
A03P20246	3	20246553	polymorphic	polymorphic	polymorphic
A03P21024	3	21024593	polymorphic	polymorphic	polymorphic
A03P22278	3	22278881	polymorphic	polymorphic	polymorphic
A03P23446	3	23446667	polymorphic	polymorphic	polymorphic
A03P24625	3	24625946	-	polymorphic	-
A03P26042	3	26042431	polymorphic	polymorphic	polymorphic
A03P26207	3	26207648	polymorphic	polymorphic	polymorphic
A03P26279	3	26279289	polymorphic	polymorphic	polymorphic
A03P27107	3	27107751	polymorphic	polymorphic	polymorphic
A03P30243	3	30243976	polymorphic	polymorphic	polymorphic
A03P31378	3	31378463	polymorphic	polymorphic	polymorphic
A03P32570	3	32570924	polymorphic	polymorphic	polymorphic
A03P33090	3	33090071	polymorphic	polymorphic	polymorphic
A03P34037	3	34037170	polymorphic	polymorphic	polymorphic
A03P35188	3	35188864	polymorphic	polymorphic	polymorphic
A03P35194	3	35194785	polymorphic	polymorphic	polymorphic
A03P36111	3	36111084	polymorphic	polymorphic	polymorphic
A04P00439	4	439976	polymorphic	polymorphic	polymorphic
A04P01363	4	1363145	polymorphic	polymorphic	polymorphic
A04P02404	4	2404730	-	polymorphic	-
A04P04408	4	4408457	polymorphic	polymorphic	polymorphic
A04P05121	4	5121856	polymorphic	polymorphic	polymorphic
A04P06638	4	6638861	polymorphic	polymorphic	polymorphic
A04P08530	4	8530832	polymorphic	polymorphic	polymorphic
A04P09385	4	9385515	polymorphic	polymorphic	polymorphic
A04P10760	4	10760157	polymorphic	polymorphic	polymorphic
A04P11275	4	11275497	polymorphic	polymorphic	polymorphic
A04P11418	4	11418756	polymorphic	polymorphic	polymorphic
A04P11895	4	11895069	polymorphic	polymorphic	polymorphic
A04P12051	4	12051190	polymorphic	polymorphic	polymorphic
A04P12977	4	12977852	polymorphic	polymorphic	polymorphic
A04P13832	4	13832221	polymorphic	polymorphic	polymorphic
A04P13862	4	13862044	polymorphic	polymorphic	polymorphic
A04P14094	4	14094000	polymorphic	polymorphic	polymorphic
A04P15423	4	15423041	polymorphic	polymorphic	polymorphic
A04P16758	4	16758811	polymorphic	polymorphic	polymorphic
A04P17877	4	17877700	polymorphic	polymorphic	polymorphic
A04P18193	4	18193793	polymorphic	polymorphic	polymorphic
A04P19054	4	19054543	polymorphic	-	polymorphic
A04P20855	4	20855753	polymorphic	polymorphic	polymorphic
A04P21876	4	21876606	polymorphic	polymorphic	polymorphic
A04P22100	4	22100499	polymorphic	polymorphic	polymorphic
A04P23243	4	23243659	polymorphic	polymorphic	polymorphic
A04P25462	4	25462788	polymorphic	polymorphic	polymorphic
A04P26711	4	26711892	polymorphic	polymorphic	polymorphic
A04P27422	4	27422971	polymorphic	polymorphic	polymorphic
A04P28046	4	28046145	polymorphic	polymorphic	polymorphic
A04P28224	4	28224324	polymorphic	polymorphic	polymorphic
A04P29134	4	29134385	polymorphic	polymorphic	polymorphic
A04P30037	4	30037782	polymorphic	polymorphic	polymorphic
A04P30045	4	30045181	polymorphic	polymorphic	polymorphic
A04P31237	4	31237465	polymorphic	polymorphic	polymorphic
A04P34106	4	34106264	polymorphic	polymorphic	polymorphic
A04P34324	4	34324434	polymorphic	polymorphic	polymorphic
A04P35294	4	35294395	polymorphic	polymorphic	polymorphic
A05P00226	5	226827	polymorphic	polymorphic	polymorphic
A05P01457	5	1457626	polymorphic	polymorphic	polymorphic
A05P02094	5	2094367	polymorphic	polymorphic	polymorphic
A05P03108	5	3108144	polymorphic	polymorphic	polymorphic
A05P04110	5	4110292	polymorphic	polymorphic	polymorphic
A05P05283	5	5283763	polymorphic	polymorphic	polymorphic
A05P06414	5	6414007	polymorphic	polymorphic	polymorphic
A05P09478	5	9478243	polymorphic	polymorphic	polymorphic
A05P10927	5	10927032	polymorphic	polymorphic	polymorphic
A05P11214	5	11214102	polymorphic	polymorphic	polymorphic
A05P12900	5	12900481	polymorphic	polymorphic	polymorphic
A05P13060	5	13060973	polymorphic	polymorphic	polymorphic
A05P14358	5	14358017	polymorphic	polymorphic	polymorphic
A05P16557	5	16557371	polymorphic	polymorphic	polymorphic
A05P18026	5	18026496	polymorphic	polymorphic	polymorphic
A05P18686	5	18686243	polymorphic	-	polymorphic
A05P19793	5	19793693	polymorphic	polymorphic	-
A05P20005	5	20005021	polymorphic	polymorphic	polymorphic
A05P20727	5	20727703	polymorphic	polymorphic	polymorphic
A05P21100	5	21100835	polymorphic	polymorphic	polymorphic
A05P23322	5	23322479	polymorphic	polymorphic	polymorphic
A05P24088	5	24088269	polymorphic	polymorphic	polymorphic
A05P25260	5	25260891	polymorphic	polymorphic	polymorphic
A05P26105	5	26105440	polymorphic	polymorphic	polymorphic
A05P26666	5	26666665	polymorphic	polymorphic	polymorphic
A05P28228	5	28228702	polymorphic	polymorphic	polymorphic
A05P29578	5	29578932	polymorphic	polymorphic	polymorphic
A06P00169	6	169150	polymorphic	polymorphic	polymorphic
A06P04601	6	4601521	polymorphic	polymorphic	polymorphic
A06P04615	6	4615047	polymorphic	polymorphic	polymorphic
A06P05192	6	5192546	polymorphic	polymorphic	polymorphic
A06P05198	6	5198047	polymorphic	polymorphic	polymorphic
A06P06448	6	6448891	polymorphic	polymorphic	polymorphic
A06P07097	6	7097760	polymorphic	polymorphic	polymorphic
A06P07137	6	7137739	polymorphic	polymorphic	polymorphic
A06P08188	6	8188540	polymorphic	polymorphic	polymorphic
A06P09267	6	9267891	polymorphic	polymorphic	polymorphic
A06P10436	6	10436058	polymorphic	polymorphic	polymorphic
A06P11179	6	11179393	polymorphic	polymorphic	polymorphic
A06P11212	6	11212411	polymorphic	polymorphic	polymorphic
A06P12350	6	12350978	polymorphic	polymorphic	polymorphic
A06P13296	6	13296279	polymorphic	polymorphic	polymorphic
A06P15744	6	15744491	polymorphic	polymorphic	polymorphic
A06P18019	6	18019835	polymorphic	polymorphic	polymorphic
A06P19199	6	19199344	polymorphic	polymorphic	polymorphic
A06P20145	6	20145959	polymorphic	polymorphic	polymorphic
A06P21217	6	21217361	polymorphic	polymorphic	polymorphic
A06P21317	6	21317422	polymorphic	polymorphic	polymorphic
A06P22133	6	22133798	polymorphic	polymorphic	polymorphic
A06P23505	6	23505828	polymorphic	polymorphic	polymorphic
A06P24234	6	24234117	polymorphic	polymorphic	polymorphic
A06P25044	6	25044865	polymorphic	polymorphic	polymorphic
A06P26302	6	26302943	polymorphic	polymorphic	polymorphic
A06P28032	6	28032702	polymorphic	polymorphic	polymorphic
A06P30106	6	30106918	polymorphic	polymorphic	polymorphic
A06P30164	6	30164427	polymorphic	polymorphic	polymorphic
A06P31022	6	31022717	polymorphic	polymorphic	polymorphic
A06P31065	6	31065453	polymorphic	polymorphic	polymorphic
A07P01079	7	1079145	polymorphic	polymorphic	polymorphic
A07P01768	7	1768346	polymorphic	polymorphic	polymorphic
A07P04653	7	4653226	polymorphic	polymorphic	polymorphic
A07P04684	7	4684407	polymorphic	polymorphic	polymorphic
A07P05238	7	5238879	polymorphic	polymorphic	polymorphic
A07P06109	7	6109630	polymorphic	polymorphic	polymorphic
A07P06137	7	6137216	polymorphic	polymorphic	polymorphic
A07P07198	7	7198402	polymorphic	polymorphic	polymorphic
A07P07942	7	7942934	polymorphic	polymorphic	polymorphic
A07P08063	7	8063263	polymorphic	polymorphic	polymorphic
A07P09975	7	9975846	polymorphic	polymorphic	polymorphic
A07P11887	7	11887109	polymorphic	polymorphic	polymorphic
A07P12716	7	12716135	polymorphic	polymorphic	polymorphic
A07P12742	7	12742931	polymorphic	polymorphic	polymorphic
A07P13588	7	13588065	polymorphic	polymorphic	polymorphic
A07P15254	7	15254718	polymorphic	polymorphic	polymorphic
A07P16667	7	16667189	polymorphic	polymorphic	polymorphic
A07P17401	7	17401572	polymorphic	polymorphic	polymorphic
A07P18530	7	18530404	polymorphic	polymorphic	polymorphic
A07P19443	7	19443931	polymorphic	polymorphic	polymorphic
A07P20343	7	20343166	polymorphic	polymorphic	polymorphic
A07P21651	7	21651469	polymorphic	polymorphic	polymorphic
A07P22185	7	22185213	polymorphic	polymorphic	polymorphic
A07P23358	7	23358884	polymorphic	polymorphic	polymorphic
A07P24959	7	24959445	polymorphic	polymorphic	polymorphic
A07P26223	7	26223283	polymorphic	polymorphic	polymorphic
A07P27655	7	27655989	polymorphic	polymorphic	polymorphic
A07P28316	7	28316714	polymorphic	polymorphic	polymorphic
A07P28448	7	28448215	polymorphic	polymorphic	polymorphic
A07P29212	7	29212803	polymorphic	polymorphic	polymorphic
A08P00202	8	202261	-	polymorphic	polymorphic
A08P01555	8	1555672	polymorphic	polymorphic	polymorphic
A08P02005	8	2005229	polymorphic	polymorphic	polymorphic
A08P02018	8	2018969	polymorphic	polymorphic	polymorphic
A08P02040	8	2040479	polymorphic	polymorphic	polymorphic
A08P03143	8	3143009	polymorphic	polymorphic	polymorphic
A08P05578	8	5578721	polymorphic	polymorphic	polymorphic
A08P06170	8	6170595	polymorphic	polymorphic	polymorphic
A08P06244	8	6244862	polymorphic	polymorphic	polymorphic
A08P07567	8	7567441	polymorphic	polymorphic	polymorphic
A08P09044	8	9044782	polymorphic	polymorphic	polymorphic
A08P10618	8	10618126	polymorphic	polymorphic	polymorphic
A08P11468	8	11468923	polymorphic	polymorphic	polymorphic
A08P12868	8	12868123	polymorphic	polymorphic	polymorphic
A08P14363	8	14363029	polymorphic	polymorphic	polymorphic
A08P17560	8	17560243	-	polymorphic	polymorphic
A08P18833	8	18833700	polymorphic	polymorphic	polymorphic
A08P19324	8	19324914	polymorphic	polymorphic	polymorphic
A08P19330	8	19330016	polymorphic	polymorphic	polymorphic
A08P20216	8	20216264	polymorphic	polymorphic	polymorphic
A08P21099	8	21099187	polymorphic	polymorphic	polymorphic
A08P21659	8	21659643	polymorphic	polymorphic	polymorphic
A08P22433	8	22433862	polymorphic	polymorphic	polymorphic
A08P22975	8	22975312	polymorphic	polymorphic	polymorphic
A08P23255	8	23255958	polymorphic	polymorphic	polymorphic
A08P24236	8	24236187	polymorphic	polymorphic	polymorphic
A08P25335	8	25335654	polymorphic	-	polymorphic
A08P26245	8	26245515	polymorphic	-	polymorphic
A08P27134	8	27134191	polymorphic	polymorphic	polymorphic
A08P27294	8	27294638	polymorphic	polymorphic	polymorphic
A08P28130	8	28130166	polymorphic	polymorphic	polymorphic
A09P00914	9	914960	polymorphic	polymorphic	polymorphic
A09P02501	9	2501588	polymorphic	polymorphic	polymorphic
A09P03639	9	3639034	polymorphic	polymorphic	polymorphic
A09P04570	9	4570797	polymorphic	polymorphic	polymorphic
A09P05117	9	5117308	polymorphic	polymorphic	polymorphic
A09P07331	9	7331833	polymorphic	polymorphic	polymorphic
A09P08124	9	8124874	polymorphic	polymorphic	polymorphic
A09P09438	9	9438361	polymorphic	polymorphic	polymorphic
A09P10341	9	10341551	polymorphic	polymorphic	polymorphic
A09P11740	9	11740207	polymorphic	polymorphic	polymorphic
A09P13162	9	13162951	polymorphic	polymorphic	polymorphic
A09P15621	9	15621086	polymorphic	-	polymorphic
A09P16346	9	16346127	polymorphic	polymorphic	polymorphic
A09P18034	9	18034655	polymorphic	polymorphic	polymorphic
A09P18339	9	18339424	polymorphic	polymorphic	polymorphic
A09P19496	9	19496353	polymorphic	polymorphic	polymorphic
A09P20054	9	20054477	polymorphic	polymorphic	-
A09P22574	9	22574844	polymorphic	polymorphic	polymorphic
A10P02065	10	2065456	polymorphic	polymorphic	polymorphic
A10P05672	10	5672785	polymorphic	polymorphic	polymorphic
A10P06877	10	6877738	polymorphic	polymorphic	polymorphic
A10P07497	10	7497146	polymorphic	polymorphic	polymorphic
A10P10080	10	10080368	polymorphic	polymorphic	polymorphic
A10P12043	10	12043093	polymorphic	polymorphic	polymorphic
A10P13122	10	13122967	polymorphic	polymorphic	polymorphic
A10P14456	10	14456772	polymorphic	polymorphic	polymorphic
A10P15363	10	15363061	polymorphic	polymorphic	polymorphic
A10P16123	10	16123242	polymorphic	polymorphic	polymorphic
A10P17146	10	17146835	polymorphic	polymorphic	polymorphic
A10P18005	10	18005520	polymorphic	polymorphic	polymorphic
A10P18034	10	18034809	polymorphic	polymorphic	polymorphic
A10P19140	10	19140750	polymorphic	polymorphic	polymorphic
A10P20284	10	20284755	polymorphic	polymorphic	polymorphic
A10P21153	10	21153012	polymorphic	polymorphic	polymorphic
A10P22154	10	22154755	polymorphic	polymorphic	polymorphic
A11P01285	11	1285168	polymorphic	polymorphic	polymorphic
A11P02362	11	2362523	polymorphic	polymorphic	polymorphic
A11P03025	11	3025091	polymorphic	polymorphic	polymorphic
A11P04082	11	4082945	polymorphic	polymorphic	polymorphic
A11P04101	11	4101241	polymorphic	polymorphic	polymorphic
A11P05879	11	5879855	polymorphic	polymorphic	polymorphic
A11P06602	11	6602086	polymorphic	polymorphic	polymorphic
A11P07664	11	7664569	polymorphic	polymorphic	polymorphic
A11P09116	11	9116441	polymorphic	polymorphic	polymorphic
A11P10743	11	10743842	polymorphic	polymorphic	polymorphic
A11P11921	11	11921619	polymorphic	polymorphic	polymorphic
A11P13684	11	13684140	polymorphic	polymorphic	polymorphic
A11P14827	11	14827776	polymorphic	polymorphic	polymorphic
A11P15461	11	15461499	polymorphic	polymorphic	polymorphic
A11P17027	11	17027369	polymorphic	polymorphic	polymorphic
A11P18486	11	18486072	polymorphic	polymorphic	polymorphic
A11P19172	11	19172208	polymorphic	polymorphic	polymorphic
A11P20724	11	20724152	polymorphic	polymorphic	polymorphic
A11P21893	11	21893260	polymorphic	polymorphic	polymorphic
A11P22653	11	22653389	polymorphic	polymorphic	polymorphic
A11P23608	11	23608502	polymorphic	polymorphic	polymorphic
A11P24649	11	24649014	polymorphic	polymorphic	polymorphic
A11P25204	11	25204445	polymorphic	polymorphic	polymorphic
A11P25881	11	25881939	polymorphic	polymorphic	polymorphic
A11P26556	11	26556022	-	polymorphic	-
A11P27658	11	27658927	polymorphic	polymorphic	polymorphic
A11P28820	11	28820928	polymorphic	polymorphic	polymorphic
A11P28843	11	28843112	polymorphic	polymorphic	polymorphic
A11P28918	11	28918351	polymorphic	polymorphic	polymorphic
A12P02180	12	2180855	polymorphic	polymorphic	polymorphic
A12P03566	12	3566078	polymorphic	polymorphic	polymorphic
A12P03594	12	3594079	polymorphic	polymorphic	polymorphic
A12P05053	12	5053618	polymorphic	polymorphic	polymorphic
A12P06746	12	6746727	polymorphic	polymorphic	polymorphic
A12P07291	12	7291996	polymorphic	polymorphic	polymorphic
A12P07996	12	7996916	polymorphic	polymorphic	polymorphic
A12P08861	12	8861681	polymorphic	polymorphic	polymorphic
A12P09548	12	9548052	polymorphic	polymorphic	polymorphic
A12P10862	12	10862463	polymorphic	polymorphic	polymorphic
A12P11736	12	11736089	polymorphic	polymorphic	polymorphic
A12P12393	12	12393340	polymorphic	polymorphic	polymorphic
A12P13993	12	13993085	polymorphic	polymorphic	polymorphic
A12P16574	12	16574264	polymorphic	polymorphic	polymorphic
A12P18311	12	18311982	polymorphic	polymorphic	polymorphic
A12P19886	12	19886802	polymorphic	polymorphic	polymorphic
A12P22173	12	22172924	polymorphic	polymorphic	polymorphic
A12P22450	12	22450339	polymorphic	polymorphic	polymorphic
A12P23064	12	23064967	polymorphic	polymorphic	polymorphic
A12P24258	12	24258627	polymorphic	polymorphic	polymorphic
A12P25047	12	25047671	polymorphic	polymorphic	polymorphic
A12P25642	12	25642155	polymorphic	polymorphic	polymorphic
A12P26341	12	26341467	polymorphic	polymorphic	polymorphic
A12P27058	12	27058809	polymorphic	polymorphic	polymorphic

## Sheet: Table S4_IR24 vs Glum
Marker	Chr	Position_IRGSP1.0	IR24 vs Glum_A07	IR24 vs Glum_A08	IR24 vs Glum_A09
A01P00302	1	302826	polymorphic	polymorphic	polymorphic
A01P00316	1	316909	polymorphic	polymorphic	polymorphic
A01P00317	1	317908	polymorphic	polymorphic	-
A01P01168	1	1168201	polymorphic	polymorphic	-
A01P02097	1	2097729	polymorphic	polymorphic	polymorphic
A01P02814	1	2814628	-	polymorphic	-
A01P03997	1	3997442	polymorphic	polymorphic	-
A01P04876	1	4876990	polymorphic	polymorphic	-
A01P07315	1	7315489	-	polymorphic	polymorphic
A01P08402	1	8402474	polymorphic	polymorphic	-
A01P09257	1	9257155	-	-	polymorphic
A01P10284	1	10284855	polymorphic	polymorphic	-
A01P11231	1	11231827	polymorphic	polymorphic	polymorphic
A01P12645	1	12645071	polymorphic	polymorphic	-
A01P13317	1	13317978	polymorphic	polymorphic	polymorphic
A01P14322	1	14322682	polymorphic	polymorphic	polymorphic
A01P14811	1	14811313	polymorphic	polymorphic	-
A01P15480	1	15480750	polymorphic	polymorphic	polymorphic
A01P16058	1	16058366	polymorphic	polymorphic	-
A01P17404	1	17404509	polymorphic	polymorphic	-
A01P17986	1	17986434	polymorphic	polymorphic	polymorphic
A01P19295	1	19295311	polymorphic	polymorphic	polymorphic
A01P20255	1	20255998	polymorphic	polymorphic	polymorphic
A01P21186	1	21186166	polymorphic	polymorphic	polymorphic
A01P22673	1	22673996	-	polymorphic	-
A01P23210	1	23210042	polymorphic	polymorphic	polymorphic
A01P23216	1	23216475	polymorphic	polymorphic	polymorphic
A01P23866	1	23866227	polymorphic	polymorphic	polymorphic
A01P24575	1	24575647	polymorphic	polymorphic	polymorphic
A01P25459	1	25459043	polymorphic	polymorphic	polymorphic
A01P27100	1	27100476	polymorphic	polymorphic	-
A01P28014	1	28014871	polymorphic	polymorphic	polymorphic
A01P28760	1	28760549	polymorphic	polymorphic	-
A01P29533	1	29533413	polymorphic	polymorphic	polymorphic
A01P30020	1	30020834	polymorphic	polymorphic	polymorphic
A01P31353	1	31353762	polymorphic	polymorphic	polymorphic
A01P32227	1	32227678	polymorphic	polymorphic	polymorphic
A01P33300	1	33300069	polymorphic	polymorphic	polymorphic
A01P34148	1	34148685	polymorphic	polymorphic	polymorphic
A01P35916	1	35916006	polymorphic	polymorphic	-
A01P37603	1	37603451	polymorphic	polymorphic	-
A01P37714	1	37714949	polymorphic	-	-
A01P38679	1	38679729	polymorphic	polymorphic	-
A01P39666	1	39666645	polymorphic	polymorphic	-
A01P40754	1	40754964	polymorphic	polymorphic	-
A01P42860	1	42860850	polymorphic	polymorphic	-
A02P00081	2	81290	polymorphic	polymorphic	-
A02P01124	2	1124175	polymorphic	polymorphic	-
A02P02106	2	2106480	polymorphic	polymorphic	-
A02P02741	2	2741142	polymorphic	polymorphic	-
A02P03360	2	3360205	polymorphic	polymorphic	-
A02P03364	2	3364917	polymorphic	polymorphic	-
A02P04865	2	4865622	polymorphic	polymorphic	-
A02P05287	2	5287827	polymorphic	-	-
A02P05317	2	5317027	polymorphic	polymorphic	-
A02P05851	2	5851154	polymorphic	polymorphic	-
A02P06619	2	6619117	polymorphic	-	-
A02P06639	2	6639998	polymorphic	polymorphic	-
A02P06701	2	6701000	polymorphic	polymorphic	-
A02P07438	2	7438169	polymorphic	polymorphic	-
A02P08443	2	8443000	-	polymorphic	-
A02P09510	2	9510187	polymorphic	polymorphic	-
A02P10359	2	10359774	polymorphic	polymorphic	polymorphic
A02P11700	2	11700832	polymorphic	polymorphic	-
A02P15950	2	15950735	polymorphic	polymorphic	-
A02P16579	2	16579376	polymorphic	polymorphic	-
A02P17490	2	17490364	polymorphic	polymorphic	polymorphic
A02P17498	2	17498344	polymorphic	polymorphic	polymorphic
A02P18346	2	18346322	-	polymorphic	-
A02P19327	2	19327959	polymorphic	polymorphic	polymorphic
A02P20144	2	20144451	polymorphic	polymorphic	-
A02P21019	2	21019399	polymorphic	polymorphic	-
A02P21023	2	21023513	polymorphic	polymorphic	-
A02P22273	2	22273498	polymorphic	polymorphic	-
A02P23648	2	23648445	polymorphic	polymorphic	polymorphic
A02P23682	2	23682034	polymorphic	polymorphic	polymorphic
A02P24089	2	24089397	polymorphic	polymorphic	-
A02P25783	2	25783039	polymorphic	polymorphic	-
A02P25881	2	25881398	-	-	polymorphic
A02P26934	2	26934328	polymorphic	polymorphic	-
A02P27123	2	27123207	polymorphic	polymorphic	-
A02P28165	2	28165341	polymorphic	polymorphic	polymorphic
A02P28238	2	28238471	polymorphic	polymorphic	-
A02P29212	2	29212636	polymorphic	polymorphic	-
A02P30538	2	30538069	polymorphic	polymorphic	-
A02P31137	2	31137845	-	polymorphic	-
A02P32084	2	32084666	-	-	polymorphic
A02P33201	2	33201918	polymorphic	polymorphic	-
A02P34034	2	34034489	polymorphic	polymorphic	-
A02P34051	2	34051053	polymorphic	polymorphic	-
A02P35015	2	35015526	polymorphic	polymorphic	-
A03P00089	3	89487	polymorphic	polymorphic	-
A03P00091	3	91540	polymorphic	polymorphic	-
A03P00094	3	94950	polymorphic	polymorphic	-
A03P01007	3	1007905	polymorphic	polymorphic	-
A03P02048	3	2048109	polymorphic	polymorphic	-
A03P03347	3	3347019	polymorphic	polymorphic	polymorphic
A03P04080	3	4080319	polymorphic	polymorphic	-
A03P05189	3	5189428	polymorphic	-	-
A03P07075	3	7075209	polymorphic	polymorphic	-
A03P08139	3	8139530	polymorphic	polymorphic	-
A03P08177	3	8177558	polymorphic	polymorphic	polymorphic
A03P09039	3	9039237	-	polymorphic	-
A03P10151	3	10151306	polymorphic	polymorphic	polymorphic
A03P11076	3	11076128	polymorphic	-	-
A03P12132	3	12132852	polymorphic	polymorphic	-
A03P12265	3	12265396	polymorphic	polymorphic	-
A03P12928	3	12928733	polymorphic	polymorphic	-
A03P13026	3	13026964	-	polymorphic	-
A03P13317	3	13317609	polymorphic	polymorphic	-
A03P14052	3	14052761	polymorphic	polymorphic	-
A03P15120	3	15120702	polymorphic	polymorphic	-
A03P15215	3	15215961	polymorphic	polymorphic	-
A03P16583	3	16583633	polymorphic	polymorphic	polymorphic
A03P17472	3	17472845	polymorphic	polymorphic	-
A03P17606	3	17606055	polymorphic	polymorphic	-
A03P19931	3	19931311	polymorphic	polymorphic	polymorphic
A03P20246	3	20246553	polymorphic	polymorphic	polymorphic
A03P21024	3	21024593	polymorphic	polymorphic	-
A03P22278	3	22278881	polymorphic	polymorphic	polymorphic
A03P23446	3	23446667	polymorphic	polymorphic	polymorphic
A03P24625	3	24625946	-	polymorphic	polymorphic
A03P25200	3	25200130	-	-	polymorphic
A03P26042	3	26042431	polymorphic	polymorphic	polymorphic
A03P26207	3	26207648	polymorphic	polymorphic	polymorphic
A03P26279	3	26279289	polymorphic	polymorphic	polymorphic
A03P27107	3	27107751	polymorphic	polymorphic	polymorphic
A03P28037	3	28037229	-	-	polymorphic
A03P29401	3	29401185	-	-	polymorphic
A03P30243	3	30243976	polymorphic	polymorphic	polymorphic
A03P31378	3	31378463	polymorphic	polymorphic	-
A03P32570	3	32570924	polymorphic	polymorphic	polymorphic
A03P33090	3	33090071	polymorphic	polymorphic	polymorphic
A03P34037	3	34037170	polymorphic	polymorphic	-
A03P35188	3	35188864	polymorphic	polymorphic	polymorphic
A03P35194	3	35194785	polymorphic	polymorphic	polymorphic
A03P36111	3	36111084	polymorphic	polymorphic	polymorphic
A04P00439	4	439976	polymorphic	polymorphic	-
A04P01363	4	1363145	polymorphic	polymorphic	-
A04P01756	4	1756117	-	polymorphic	-
A04P02404	4	2404730	polymorphic	polymorphic	polymorphic
A04P04207	4	4207202	polymorphic	polymorphic	-
A04P04408	4	4408457	polymorphic	polymorphic	-
A04P05121	4	5121856	polymorphic	polymorphic	-
A04P05733	4	5733236	polymorphic	polymorphic	polymorphic
A04P07317	4	7317134	polymorphic	polymorphic	-
A04P08530	4	8530832	polymorphic	polymorphic	-
A04P09385	4	9385515	polymorphic	polymorphic	-
A04P10760	4	10760157	polymorphic	polymorphic	-
A04P11275	4	11275497	polymorphic	polymorphic	-
A04P11418	4	11418756	polymorphic	polymorphic	-
A04P11895	4	11895069	polymorphic	polymorphic	polymorphic
A04P12051	4	12051190	polymorphic	polymorphic	polymorphic
A04P12977	4	12977852	-	polymorphic	-
A04P13832	4	13832221	polymorphic	polymorphic	polymorphic
A04P13862	4	13862044	polymorphic	polymorphic	polymorphic
A04P14094	4	14094000	polymorphic	polymorphic	polymorphic
A04P15423	4	15423041	polymorphic	polymorphic	-
A04P16193	4	16193857	polymorphic	polymorphic	polymorphic
A04P16758	4	16758811	polymorphic	polymorphic	-
A04P17877	4	17877700	-	-	polymorphic
A04P18193	4	18193793	polymorphic	polymorphic	-
A04P19054	4	19054543	polymorphic	polymorphic	-
A04P20855	4	20855753	polymorphic	polymorphic	polymorphic
A04P21876	4	21876606	polymorphic	polymorphic	polymorphic
A04P22100	4	22100499	polymorphic	polymorphic	polymorphic
A04P23243	4	23243659	polymorphic	polymorphic	-
A04P24240	4	24240961	-	-	polymorphic
A04P25462	4	25462788	polymorphic	polymorphic	polymorphic
A04P26711	4	26711892	polymorphic	polymorphic	-
A04P27422	4	27422971	polymorphic	polymorphic	-
A04P28046	4	28046145	polymorphic	polymorphic	polymorphic
A04P28224	4	28224324	polymorphic	-	polymorphic
A04P29134	4	29134385	polymorphic	polymorphic	polymorphic
A04P30037	4	30037782	polymorphic	polymorphic	polymorphic
A04P30045	4	30045181	polymorphic	polymorphic	polymorphic
A04P31237	4	31237465	polymorphic	polymorphic	-
A04P32170	4	32170782	polymorphic	polymorphic	-
A04P33163	4	33163377	polymorphic	polymorphic	-
A04P34106	4	34106264	polymorphic	-	-
A04P34324	4	34324434	polymorphic	polymorphic	polymorphic
A04P35294	4	35294395	polymorphic	polymorphic	polymorphic
A05P00226	5	226827	polymorphic	polymorphic	polymorphic
A05P01457	5	1457626	polymorphic	polymorphic	polymorphic
A05P02094	5	2094367	polymorphic	polymorphic	polymorphic
A05P03108	5	3108144	polymorphic	polymorphic	-
A05P04110	5	4110292	polymorphic	polymorphic	polymorphic
A05P05283	5	5283763	polymorphic	polymorphic	polymorphic
A05P06414	5	6414007	polymorphic	polymorphic	polymorphic
A05P08866	5	8866368	polymorphic	polymorphic	-
A05P09478	5	9478243	polymorphic	polymorphic	polymorphic
A05P09479	5	9479597	-	-	polymorphic
A05P10927	5	10927032	polymorphic	polymorphic	polymorphic
A05P11214	5	11214102	polymorphic	polymorphic	polymorphic
A05P12900	5	12900481	polymorphic	polymorphic	-
A05P13060	5	13060973	polymorphic	polymorphic	-
A05P14358	5	14358017	polymorphic	polymorphic	polymorphic
A05P15163	5	15163025	polymorphic	polymorphic	-
A05P16557	5	16557371	polymorphic	polymorphic	polymorphic
A05P17444	5	17444655	-	-	polymorphic
A05P18026	5	18026496	polymorphic	polymorphic	polymorphic
A05P18686	5	18686243	polymorphic	polymorphic	-
A05P20005	5	20005021	polymorphic	polymorphic	-
A05P20727	5	20727703	polymorphic	polymorphic	polymorphic
A05P21100	5	21100835	polymorphic	polymorphic	polymorphic
A05P22258	5	22258664	-	-	polymorphic
A05P23322	5	23322479	polymorphic	polymorphic	-
A05P24088	5	24088269	polymorphic	polymorphic	polymorphic
A05P25260	5	25260891	polymorphic	polymorphic	polymorphic
A05P26105	5	26105440	polymorphic	polymorphic	polymorphic
A05P26666	5	26666665	polymorphic	polymorphic	polymorphic
A05P27909	5	27909296	-	-	polymorphic
A05P28228	5	28228702	polymorphic	polymorphic	polymorphic
A05P29578	5	29578932	polymorphic	polymorphic	-
A06P00169	6	169150	polymorphic	polymorphic	-
A06P01381	6	1381202	-	-	polymorphic
A06P04601	6	4601521	polymorphic	polymorphic	-
A06P04615	6	4615047	polymorphic	polymorphic	-
A06P05192	6	5192546	polymorphic	polymorphic	polymorphic
A06P05198	6	5198047	polymorphic	polymorphic	polymorphic
A06P06448	6	6448891	polymorphic	polymorphic	polymorphic
A06P07097	6	7097760	polymorphic	polymorphic	polymorphic
A06P07137	6	7137739	polymorphic	polymorphic	polymorphic
A06P08188	6	8188540	polymorphic	polymorphic	polymorphic
A06P09267	6	9267891	polymorphic	polymorphic	polymorphic
A06P11179	6	11179393	polymorphic	polymorphic	-
A06P11212	6	11212411	polymorphic	polymorphic	-
A06P12350	6	12350978	polymorphic	polymorphic	-
A06P13296	6	13296279	polymorphic	polymorphic	-
A06P15744	6	15744491	polymorphic	polymorphic	polymorphic
A06P18019	6	18019835	polymorphic	polymorphic	-
A06P19199	6	19199344	polymorphic	polymorphic	-
A06P20145	6	20145959	polymorphic	polymorphic	-
A06P21217	6	21217361	polymorphic	polymorphic	-
A06P21317	6	21317422	polymorphic	polymorphic	-
A06P22133	6	22133798	polymorphic	polymorphic	polymorphic
A06P23505	6	23505828	polymorphic	polymorphic	polymorphic
A06P24234	6	24234117	polymorphic	polymorphic	polymorphic
A06P25044	6	25044865	polymorphic	-	-
A06P26302	6	26302943	polymorphic	polymorphic	-
A06P27164	6	27164715	-	polymorphic	-
A06P28032	6	28032702	polymorphic	polymorphic	-
A06P29438	6	29438776	polymorphic	polymorphic	-
A06P30106	6	30106918	polymorphic	polymorphic	-
A06P30164	6	30164427	polymorphic	polymorphic	-
A06P31022	6	31022717	polymorphic	polymorphic	-
A06P31065	6	31065453	polymorphic	polymorphic	-
A07P00445	7	445552	-	-	polymorphic
A07P00533	7	533429	-	-	polymorphic
A07P01079	7	1079145	polymorphic	polymorphic	-
A07P01768	7	1768346	polymorphic	polymorphic	-
A07P02544	7	2544978	-	-	polymorphic
A07P03374	7	3374373	-	-	polymorphic
A07P04653	7	4653226	polymorphic	polymorphic	-
A07P04684	7	4684407	polymorphic	polymorphic	-
A07P05238	7	5238879	polymorphic	polymorphic	polymorphic
A07P06109	7	6109630	polymorphic	polymorphic	polymorphic
A07P06137	7	6137216	polymorphic	polymorphic	polymorphic
A07P07198	7	7198402	polymorphic	polymorphic	polymorphic
A07P07942	7	7942934	polymorphic	polymorphic	polymorphic
A07P09975	7	9975846	polymorphic	polymorphic	polymorphic
A07P11887	7	11887109	polymorphic	polymorphic	polymorphic
A07P12716	7	12716135	polymorphic	polymorphic	polymorphic
A07P12742	7	12742931	polymorphic	polymorphic	polymorphic
A07P13588	7	13588065	polymorphic	polymorphic	polymorphic
A07P15254	7	15254718	polymorphic	polymorphic	-
A07P16667	7	16667189	polymorphic	polymorphic	polymorphic
A07P17401	7	17401572	polymorphic	polymorphic	polymorphic
A07P18530	7	18530404	polymorphic	polymorphic	polymorphic
A07P19443	7	19443931	polymorphic	polymorphic	-
A07P20343	7	20343166	polymorphic	polymorphic	-
A07P21651	7	21651469	polymorphic	polymorphic	polymorphic
A07P22185	7	22185213	polymorphic	polymorphic	-
A07P22197	7	22197457	polymorphic	polymorphic	polymorphic
A07P23358	7	23358884	polymorphic	polymorphic	polymorphic
A07P26223	7	26223283	polymorphic	polymorphic	-
A07P27655	7	27655989	polymorphic	polymorphic	polymorphic
A07P28316	7	28316714	polymorphic	polymorphic	polymorphic
A07P28448	7	28448215	-	polymorphic	polymorphic
A07P29212	7	29212803	polymorphic	polymorphic	-
A08P01555	8	1555672	polymorphic	polymorphic	-
A08P02005	8	2005229	polymorphic	polymorphic	polymorphic
A08P02018	8	2018969	polymorphic	polymorphic	polymorphic
A08P02040	8	2040479	polymorphic	polymorphic	polymorphic
A08P03143	8	3143009	polymorphic	polymorphic	polymorphic
A08P04516	8	4516719	-	-	polymorphic
A08P05578	8	5578721	polymorphic	polymorphic	polymorphic
A08P06170	8	6170595	polymorphic	polymorphic	-
A08P06244	8	6244862	polymorphic	polymorphic	polymorphic
A08P07567	8	7567441	polymorphic	polymorphic	-
A08P09044	8	9044782	polymorphic	polymorphic	polymorphic
A08P10618	8	10618126	polymorphic	polymorphic	-
A08P11468	8	11468923	polymorphic	polymorphic	-
A08P12868	8	12868123	polymorphic	polymorphic	-
A08P14363	8	14363029	polymorphic	-	-
A08P15064	8	15064291	polymorphic	polymorphic	-
A08P16339	8	16339836	polymorphic	polymorphic	polymorphic
A08P17560	8	17560243	polymorphic	polymorphic	polymorphic
A08P18833	8	18833700	polymorphic	polymorphic	-
A08P19324	8	19324914	polymorphic	polymorphic	polymorphic
A08P19330	8	19330016	polymorphic	polymorphic	polymorphic
A08P20216	8	20216264	polymorphic	polymorphic	polymorphic
A08P20230	8	20230231	polymorphic	polymorphic	polymorphic
A08P21099	8	21099187	polymorphic	polymorphic	-
A08P21659	8	21659643	polymorphic	polymorphic	-
A08P22433	8	22433862	polymorphic	polymorphic	-
A08P22975	8	22975312	polymorphic	polymorphic	-
A08P23255	8	23255958	polymorphic	polymorphic	-
A08P24236	8	24236187	polymorphic	polymorphic	-
A08P25335	8	25335654	polymorphic	-	-
A08P26245	8	26245515	polymorphic	-	-
A08P27134	8	27134191	polymorphic	polymorphic	polymorphic
A08P27294	8	27294638	polymorphic	polymorphic	-
A08P28130	8	28130166	-	polymorphic	polymorphic
A09P00914	9	914960	polymorphic	polymorphic	-
A09P02501	9	2501588	polymorphic	polymorphic	-
A09P03639	9	3639034	polymorphic	polymorphic	polymorphic
A09P04570	9	4570797	polymorphic	polymorphic	polymorphic
A09P05117	9	5117308	polymorphic	polymorphic	polymorphic
A09P07331	9	7331833	polymorphic	polymorphic	-
A09P08124	9	8124874	polymorphic	polymorphic	polymorphic
A09P09438	9	9438361	polymorphic	polymorphic	-
A09P10341	9	10341551	polymorphic	polymorphic	-
A09P11740	9	11740207	polymorphic	-	-
A09P12377	9	12377304	polymorphic	polymorphic	polymorphic
A09P13162	9	13162951	polymorphic	polymorphic	polymorphic
A09P14027	9	14027703	polymorphic	polymorphic	-
A09P15621	9	15621086	polymorphic	polymorphic	-
A09P16346	9	16346127	polymorphic	polymorphic	-
A09P18034	9	18034655	polymorphic	polymorphic	-
A09P19496	9	19496353	polymorphic	-	-
A09P20054	9	20054477	polymorphic	polymorphic	-
A09P22574	9	22574844	polymorphic	polymorphic	-
A10P00063	10	63661	polymorphic	polymorphic	-
A10P02065	10	2065456	polymorphic	polymorphic	polymorphic
A10P03037	10	3037444	polymorphic	-	polymorphic
A10P04639	10	4639602	polymorphic	polymorphic	-
A10P06877	10	6877738	polymorphic	polymorphic	-
A10P07497	10	7497146	polymorphic	polymorphic	polymorphic
A10P08920	10	8920389	polymorphic	polymorphic	-
A10P09104	10	9104086	polymorphic	polymorphic	polymorphic
A10P10080	10	10080368	polymorphic	polymorphic	-
A10P12043	10	12043093	polymorphic	polymorphic	-
A10P13122	10	13122967	polymorphic	polymorphic	-
A10P14456	10	14456772	polymorphic	polymorphic	polymorphic
A10P15363	10	15363061	polymorphic	-	-
A10P16123	10	16123242	polymorphic	polymorphic	-
A10P17146	10	17146835	polymorphic	polymorphic	polymorphic
A10P18005	10	18005520	polymorphic	polymorphic	-
A10P18034	10	18034809	polymorphic	polymorphic	-
A10P19140	10	19140750	polymorphic	polymorphic	-
A10P20284	10	20284755	polymorphic	polymorphic	-
A10P21153	10	21153012	polymorphic	polymorphic	-
A10P22154	10	22154755	polymorphic	polymorphic	polymorphic
A11P00343	11	343668	-	-	polymorphic
A11P01285	11	1285168	polymorphic	polymorphic	-
A11P02362	11	2362523	polymorphic	polymorphic	-
A11P03025	11	3025091	polymorphic	polymorphic	-
A11P04082	11	4082945	polymorphic	polymorphic	polymorphic
A11P04101	11	4101241	polymorphic	polymorphic	polymorphic
A11P05095	11	5095608	polymorphic	polymorphic	-
A11P05879	11	5879855	polymorphic	polymorphic	-
A11P06602	11	6602086	polymorphic	polymorphic	-
A11P07664	11	7664569	polymorphic	polymorphic	-
A11P10743	11	10743842	polymorphic	polymorphic	polymorphic
A11P11921	11	11921619	polymorphic	polymorphic	-
A11P13684	11	13684140	polymorphic	polymorphic	polymorphic
A11P14827	11	14827776	polymorphic	polymorphic	polymorphic
A11P15461	11	15461499	polymorphic	polymorphic	-
A11P17027	11	17027369	polymorphic	-	polymorphic
A11P18486	11	18486072	polymorphic	polymorphic	-
A11P19172	11	19172208	polymorphic	polymorphic	polymorphic
A11P20013	11	20013306	-	-	polymorphic
A11P20724	11	20724152	-	polymorphic	-
A11P21893	11	21893260	polymorphic	polymorphic	polymorphic
A11P22653	11	22653389	polymorphic	polymorphic	polymorphic
A11P23608	11	23608502	polymorphic	polymorphic	polymorphic
A11P24649	11	24649014	polymorphic	polymorphic	-
A11P25204	11	25204445	-	-	polymorphic
A11P25881	11	25881939	polymorphic	polymorphic	-
A11P26556	11	26556022	-	-	polymorphic
A11P28820	11	28820928	polymorphic	polymorphic	polymorphic
A11P28843	11	28843112	polymorphic	polymorphic	-
A11P28918	11	28918351	polymorphic	polymorphic	polymorphic
A12P02180	12	2180855	polymorphic	polymorphic	polymorphic
A12P03566	12	3566078	polymorphic	polymorphic	-
A12P03594	12	3594079	polymorphic	polymorphic	-
A12P05053	12	5053618	polymorphic	polymorphic	-
A12P06746	12	6746727	polymorphic	polymorphic	polymorphic
A12P07291	12	7291996	polymorphic	polymorphic	-
A12P07996	12	7996916	polymorphic	polymorphic	-
A12P08861	12	8861681	polymorphic	polymorphic	-
A12P09548	12	9548052	polymorphic	-	polymorphic
A12P10862	12	10862463	polymorphic	polymorphic	-
A12P11736	12	11736089	polymorphic	polymorphic	-
A12P12393	12	12393340	polymorphic	polymorphic	-
A12P13993	12	13993085	polymorphic	polymorphic	polymorphic
A12P16574	12	16574264	polymorphic	polymorphic	polymorphic
A12P18311	12	18311982	polymorphic	polymorphic	-
A12P19886	12	19886802	polymorphic	polymorphic	-
A12P20811	12	20811725	polymorphic	polymorphic	-
A12P22173	12	22172924	polymorphic	polymorphic	-
A12P22450	12	22450339	polymorphic	polymorphic	polymorphic
A12P23064	12	23064967	polymorphic	polymorphic	polymorphic
A12P24258	12	24258627	polymorphic	polymorphic	polymorphic
A12P25047	12	25047671	polymorphic	polymorphic	-
A12P25642	12	25642155	polymorphic	polymorphic	-
A12P26341	12	26341467	polymorphic	polymorphic	-
A12P27008	12	27008756	polymorphic	-	-
A12P27058	12	27058809	-	polymorphic	-

## Sheet: Table S5_IR24 vs Long
Marker	Chr	Position_IRGSP1.0	IR24 vs Long_A10	IR24 vs Long_A11	IR24 vs Long_A12
A01P00302	1	302826	polymorphic	polymorphic	polymorphic
A01P00316	1	316909	polymorphic	polymorphic	polymorphic
A01P00317	1	317908	polymorphic	polymorphic	polymorphic
A01P01168	1	1168201	polymorphic	polymorphic	polymorphic
A01P01961	1	1961196	-	-	polymorphic
A01P02097	1	2097729	polymorphic	polymorphic	-
A01P02814	1	2814628	polymorphic	polymorphic	polymorphic
A01P03997	1	3997442	polymorphic	polymorphic	polymorphic
A01P04876	1	4876990	polymorphic	polymorphic	polymorphic
A01P06504	1	6504830	polymorphic	polymorphic	-
A01P07315	1	7315489	polymorphic	polymorphic	polymorphic
A01P08402	1	8402474	polymorphic	polymorphic	polymorphic
A01P10284	1	10284855	polymorphic	polymorphic	polymorphic
A01P11231	1	11231827	polymorphic	polymorphic	polymorphic
A01P12645	1	12645071	polymorphic	polymorphic	polymorphic
A01P14322	1	14322682	polymorphic	polymorphic	polymorphic
A01P15480	1	15480750	polymorphic	polymorphic	polymorphic
A01P16058	1	16058366	polymorphic	polymorphic	polymorphic
A01P17404	1	17404509	polymorphic	polymorphic	polymorphic
A01P17986	1	17986434	polymorphic	polymorphic	polymorphic
A01P19295	1	19295311	polymorphic	polymorphic	polymorphic
A01P20255	1	20255998	polymorphic	-	polymorphic
A01P21186	1	21186166	polymorphic	polymorphic	polymorphic
A01P22673	1	22673996	polymorphic	polymorphic	polymorphic
A01P23210	1	23210042	polymorphic	polymorphic	polymorphic
A01P23216	1	23216475	polymorphic	polymorphic	polymorphic
A01P23866	1	23866227	polymorphic	polymorphic	polymorphic
A01P24575	1	24575647	polymorphic	polymorphic	polymorphic
A01P25459	1	25459043	polymorphic	polymorphic	polymorphic
A01P26042	1	26042089	polymorphic	-	-
A01P27100	1	27100476	polymorphic	polymorphic	polymorphic
A01P28014	1	28014871	polymorphic	polymorphic	polymorphic
A01P28760	1	28760549	polymorphic	polymorphic	polymorphic
A01P29533	1	29533413	polymorphic	polymorphic	polymorphic
A01P30020	1	30020834	polymorphic	polymorphic	polymorphic
A01P31353	1	31353762	polymorphic	polymorphic	polymorphic
A01P32227	1	32227678	polymorphic	polymorphic	polymorphic
A01P33300	1	33300069	polymorphic	polymorphic	polymorphic
A01P34148	1	34148685	polymorphic	polymorphic	polymorphic
A01P35144	1	35144298	polymorphic	polymorphic	polymorphic
A01P35178	1	35178413	polymorphic	polymorphic	polymorphic
A01P35882	1	35882607	polymorphic	polymorphic	polymorphic
A01P35916	1	35916006	polymorphic	-	polymorphic
A01P36752	1	36752566	polymorphic	polymorphic	polymorphic
A01P37603	1	37603451	polymorphic	polymorphic	polymorphic
A01P37714	1	37714949	polymorphic	polymorphic	polymorphic
A01P38679	1	38679729	polymorphic	polymorphic	polymorphic
A01P39666	1	39666645	polymorphic	-	-
A01P40754	1	40754964	polymorphic	polymorphic	polymorphic
A01P41894	1	41894852	polymorphic	-	polymorphic
A01P42860	1	42860850	polymorphic	polymorphic	polymorphic
A02P00081	2	81290	polymorphic	polymorphic	polymorphic
A02P01124	2	1124175	polymorphic	polymorphic	polymorphic
A02P02106	2	2106480	polymorphic	polymorphic	polymorphic
A02P02111	2	2111829	polymorphic	polymorphic	polymorphic
A02P02741	2	2741142	polymorphic	polymorphic	polymorphic
A02P03364	2	3364917	polymorphic	polymorphic	polymorphic
A02P04865	2	4865622	polymorphic	polymorphic	-
A02P05287	2	5287827	polymorphic	polymorphic	polymorphic
A02P05317	2	5317027	polymorphic	polymorphic	polymorphic
A02P05851	2	5851154	polymorphic	polymorphic	polymorphic
A02P06619	2	6619117	polymorphic	polymorphic	polymorphic
A02P06639	2	6639998	polymorphic	polymorphic	polymorphic
A02P06701	2	6701000	polymorphic	polymorphic	polymorphic
A02P07438	2	7438169	polymorphic	polymorphic	polymorphic
A02P08443	2	8443000	polymorphic	polymorphic	polymorphic
A02P09510	2	9510187	polymorphic	polymorphic	polymorphic
A02P10359	2	10359774	polymorphic	polymorphic	polymorphic
A02P11700	2	11700832	polymorphic	polymorphic	polymorphic
A02P13156	2	13156643	polymorphic	polymorphic	polymorphic
A02P15950	2	15950735	polymorphic	polymorphic	polymorphic
A02P16579	2	16579376	polymorphic	polymorphic	polymorphic
A02P17490	2	17490364	polymorphic	polymorphic	polymorphic
A02P18346	2	18346322	polymorphic	polymorphic	polymorphic
A02P19327	2	19327959	polymorphic	polymorphic	polymorphic
A02P20144	2	20144451	polymorphic	polymorphic	polymorphic
A02P21019	2	21019399	polymorphic	polymorphic	polymorphic
A02P21023	2	21023513	polymorphic	polymorphic	polymorphic
A02P22273	2	22273498	polymorphic	polymorphic	polymorphic
A02P23648	2	23648445	polymorphic	polymorphic	polymorphic
A02P23682	2	23682034	polymorphic	polymorphic	polymorphic
A02P24089	2	24089397	polymorphic	polymorphic	polymorphic
A02P25783	2	25783039	polymorphic	polymorphic	polymorphic
A02P25881	2	25881398	-	polymorphic	-
A02P26934	2	26934328	polymorphic	polymorphic	-
A02P27123	2	27123207	polymorphic	polymorphic	polymorphic
A02P28165	2	28165341	polymorphic	polymorphic	polymorphic
A02P28238	2	28238471	polymorphic	polymorphic	polymorphic
A02P29212	2	29212636	polymorphic	polymorphic	polymorphic
A02P30538	2	30538069	polymorphic	polymorphic	polymorphic
A02P31137	2	31137845	polymorphic	polymorphic	polymorphic
A02P33201	2	33201918	polymorphic	polymorphic	polymorphic
A02P34034	2	34034489	polymorphic	polymorphic	polymorphic
A02P34051	2	34051053	polymorphic	polymorphic	-
A02P35015	2	35015526	-	-	polymorphic
A03P00089	3	89487	polymorphic	polymorphic	polymorphic
A03P00091	3	91540	polymorphic	polymorphic	polymorphic
A03P00094	3	94950	polymorphic	polymorphic	polymorphic
A03P01007	3	1007905	polymorphic	polymorphic	polymorphic
A03P02048	3	2048109	polymorphic	polymorphic	polymorphic
A03P03347	3	3347019	polymorphic	polymorphic	polymorphic
A03P04080	3	4080319	polymorphic	polymorphic	polymorphic
A03P05189	3	5189428	polymorphic	polymorphic	polymorphic
A03P07075	3	7075209	polymorphic	polymorphic	polymorphic
A03P08139	3	8139530	polymorphic	polymorphic	polymorphic
A03P08177	3	8177558	polymorphic	polymorphic	polymorphic
A03P09039	3	9039237	polymorphic	polymorphic	polymorphic
A03P10151	3	10151306	polymorphic	polymorphic	polymorphic
A03P11076	3	11076128	polymorphic	polymorphic	polymorphic
A03P12132	3	12132852	polymorphic	polymorphic	polymorphic
A03P12265	3	12265396	polymorphic	polymorphic	polymorphic
A03P12928	3	12928733	polymorphic	polymorphic	polymorphic
A03P13026	3	13026964	polymorphic	polymorphic	polymorphic
A03P13317	3	13317609	polymorphic	polymorphic	polymorphic
A03P15120	3	15120702	polymorphic	polymorphic	polymorphic
A03P16583	3	16583633	polymorphic	polymorphic	polymorphic
A03P17472	3	17472845	polymorphic	polymorphic	polymorphic
A03P17606	3	17606055	polymorphic	polymorphic	polymorphic
A03P18482	3	18482113	polymorphic	polymorphic	polymorphic
A03P19931	3	19931311	polymorphic	polymorphic	polymorphic
A03P20246	3	20246553	polymorphic	polymorphic	polymorphic
A03P21024	3	21024593	polymorphic	polymorphic	polymorphic
A03P22278	3	22278881	polymorphic	polymorphic	polymorphic
A03P23446	3	23446667	polymorphic	polymorphic	polymorphic
A03P24625	3	24625946	polymorphic	polymorphic	polymorphic
A03P25200	3	25200130	polymorphic	polymorphic	polymorphic
A03P26042	3	26042431	polymorphic	-	-
A03P26207	3	26207648	polymorphic	polymorphic	polymorphic
A03P26279	3	26279289	polymorphic	polymorphic	polymorphic
A03P27107	3	27107751	polymorphic	polymorphic	polymorphic
A03P28037	3	28037229	polymorphic	polymorphic	polymorphic
A03P30243	3	30243976	polymorphic	polymorphic	polymorphic
A03P31378	3	31378463	polymorphic	polymorphic	polymorphic
A03P32570	3	32570924	polymorphic	polymorphic	polymorphic
A03P33090	3	33090071	polymorphic	polymorphic	polymorphic
A03P34037	3	34037170	polymorphic	-	polymorphic
A03P35188	3	35188864	polymorphic	polymorphic	polymorphic
A03P35194	3	35194785	-	polymorphic	-
A03P36111	3	36111084	polymorphic	polymorphic	polymorphic
A04P01363	4	1363145	polymorphic	polymorphic	polymorphic
A04P01756	4	1756117	polymorphic	-	polymorphic
A04P02404	4	2404730	polymorphic	polymorphic	polymorphic
A04P04207	4	4207202	polymorphic	polymorphic	polymorphic
A04P04408	4	4408457	polymorphic	polymorphic	polymorphic
A04P04460	4	4460308	-	polymorphic	-
A04P05121	4	5121856	polymorphic	polymorphic	polymorphic
A04P05733	4	5733236	polymorphic	polymorphic	polymorphic
A04P08530	4	8530832	polymorphic	polymorphic	polymorphic
A04P09385	4	9385515	polymorphic	polymorphic	polymorphic
A04P10760	4	10760157	polymorphic	-	-
A04P11275	4	11275497	polymorphic	polymorphic	polymorphic
A04P11418	4	11418756	polymorphic	polymorphic	polymorphic
A04P11895	4	11895069	polymorphic	polymorphic	polymorphic
A04P12051	4	12051190	polymorphic	polymorphic	polymorphic
A04P12977	4	12977852	polymorphic	polymorphic	-
A04P13832	4	13832221	polymorphic	polymorphic	-
A04P13862	4	13862044	polymorphic	polymorphic	polymorphic
A04P14094	4	14094000	polymorphic	polymorphic	polymorphic
A04P15423	4	15423041	polymorphic	polymorphic	polymorphic
A04P16193	4	16193857	polymorphic	polymorphic	polymorphic
A04P16758	4	16758811	polymorphic	polymorphic	polymorphic
A04P17877	4	17877700	polymorphic	polymorphic	polymorphic
A04P18193	4	18193793	polymorphic	polymorphic	polymorphic
A04P19054	4	19054543	polymorphic	polymorphic	polymorphic
A04P20370	4	20370141	polymorphic	-	polymorphic
A04P20855	4	20855753	polymorphic	polymorphic	polymorphic
A04P21876	4	21876606	polymorphic	polymorphic	polymorphic
A04P22100	4	22100499	polymorphic	polymorphic	polymorphic
A04P23243	4	23243659	polymorphic	polymorphic	polymorphic
A04P24240	4	24240961	polymorphic	polymorphic	polymorphic
A04P25261	4	25261081	polymorphic	polymorphic	polymorphic
A04P25462	4	25462788	polymorphic	polymorphic	polymorphic
A04P26711	4	26711892	polymorphic	polymorphic	polymorphic
A04P27422	4	27422971	polymorphic	polymorphic	polymorphic
A04P28046	4	28046145	polymorphic	polymorphic	polymorphic
A04P28224	4	28224324	polymorphic	polymorphic	polymorphic
A04P29134	4	29134385	polymorphic	polymorphic	polymorphic
A04P30037	4	30037782	polymorphic	polymorphic	polymorphic
A04P30045	4	30045181	polymorphic	polymorphic	polymorphic
A04P31237	4	31237465	polymorphic	-	polymorphic
A04P32170	4	32170782	polymorphic	polymorphic	polymorphic
A04P33163	4	33163377	polymorphic	polymorphic	polymorphic
A04P34106	4	34106264	polymorphic	polymorphic	polymorphic
A04P35294	4	35294395	polymorphic	polymorphic	polymorphic
A05P00226	5	226827	polymorphic	polymorphic	polymorphic
A05P00597	5	597372	polymorphic	-	-
A05P01457	5	1457626	polymorphic	polymorphic	polymorphic
A05P02094	5	2094367	polymorphic	-	polymorphic
A05P04110	5	4110292	polymorphic	polymorphic	polymorphic
A05P05283	5	5283763	polymorphic	polymorphic	polymorphic
A05P06414	5	6414007	polymorphic	polymorphic	polymorphic
A05P07384	5	7384613	polymorphic	polymorphic	polymorphic
A05P09478	5	9478243	polymorphic	polymorphic	polymorphic
A05P09479	5	9479597	polymorphic	polymorphic	-
A05P10927	5	10927032	polymorphic	polymorphic	polymorphic
A05P11214	5	11214102	polymorphic	polymorphic	polymorphic
A05P12900	5	12900481	polymorphic	polymorphic	polymorphic
A05P13060	5	13060973	polymorphic	polymorphic	polymorphic
A05P14358	5	14358017	polymorphic	polymorphic	polymorphic
A05P16557	5	16557371	polymorphic	polymorphic	polymorphic
A05P18026	5	18026496	polymorphic	polymorphic	polymorphic
A05P18686	5	18686243	polymorphic	polymorphic	polymorphic
A05P19793	5	19793693	polymorphic	polymorphic	polymorphic
A05P20005	5	20005021	polymorphic	polymorphic	polymorphic
A05P20727	5	20727703	polymorphic	polymorphic	polymorphic
A05P21100	5	21100835	polymorphic	polymorphic	polymorphic
A05P23322	5	23322479	polymorphic	polymorphic	polymorphic
A05P24088	5	24088269	polymorphic	polymorphic	polymorphic
A05P25260	5	25260891	polymorphic	polymorphic	polymorphic
A05P26105	5	26105440	polymorphic	polymorphic	polymorphic
A05P26666	5	26666665	polymorphic	polymorphic	polymorphic
A05P27909	5	27909296	polymorphic	polymorphic	polymorphic
A05P28228	5	28228702	polymorphic	polymorphic	polymorphic
A05P29578	5	29578932	polymorphic	polymorphic	polymorphic
A06P00169	6	169150	polymorphic	polymorphic	polymorphic
A06P04601	6	4601521	polymorphic	polymorphic	polymorphic
A06P04615	6	4615047	polymorphic	-	polymorphic
A06P05192	6	5192546	polymorphic	polymorphic	polymorphic
A06P05198	6	5198047	polymorphic	polymorphic	polymorphic
A06P06448	6	6448891	polymorphic	polymorphic	polymorphic
A06P07097	6	7097760	polymorphic	polymorphic	polymorphic
A06P07137	6	7137739	polymorphic	polymorphic	polymorphic
A06P08188	6	8188540	polymorphic	polymorphic	polymorphic
A06P10436	6	10436058	polymorphic	polymorphic	polymorphic
A06P11179	6	11179393	polymorphic	-	polymorphic
A06P11212	6	11212411	polymorphic	-	polymorphic
A06P12350	6	12350978	polymorphic	polymorphic	polymorphic
A06P13296	6	13296279	polymorphic	polymorphic	polymorphic
A06P15744	6	15744491	polymorphic	polymorphic	polymorphic
A06P18019	6	18019835	polymorphic	polymorphic	polymorphic
A06P19199	6	19199344	polymorphic	polymorphic	polymorphic
A06P20145	6	20145959	polymorphic	polymorphic	polymorphic
A06P21217	6	21217361	polymorphic	polymorphic	polymorphic
A06P21317	6	21317422	polymorphic	polymorphic	polymorphic
A06P22133	6	22133798	polymorphic	polymorphic	polymorphic
A06P23505	6	23505828	polymorphic	polymorphic	polymorphic
A06P23545	6	23545860	polymorphic	polymorphic	polymorphic
A06P24234	6	24234117	polymorphic	polymorphic	polymorphic
A06P26302	6	26302943	polymorphic	polymorphic	polymorphic
A06P27164	6	27164715	polymorphic	polymorphic	polymorphic
A06P28032	6	28032702	polymorphic	polymorphic	polymorphic
A06P29438	6	29438776	polymorphic	polymorphic	polymorphic
A06P30106	6	30106918	polymorphic	polymorphic	polymorphic
A06P30164	6	30164427	polymorphic	polymorphic	polymorphic
A06P31022	6	31022717	polymorphic	polymorphic	polymorphic
A06P31065	6	31065453	polymorphic	polymorphic	polymorphic
A07P01079	7	1079145	polymorphic	polymorphic	polymorphic
A07P01768	7	1768346	polymorphic	polymorphic	polymorphic
A07P04653	7	4653226	polymorphic	polymorphic	-
A07P04684	7	4684407	polymorphic	polymorphic	polymorphic
A07P05238	7	5238879	polymorphic	polymorphic	polymorphic
A07P06109	7	6109630	polymorphic	polymorphic	polymorphic
A07P06137	7	6137216	polymorphic	polymorphic	polymorphic
A07P07198	7	7198402	polymorphic	polymorphic	polymorphic
A07P07942	7	7942934	polymorphic	polymorphic	polymorphic
A07P11887	7	11887109	polymorphic	polymorphic	polymorphic
A07P12716	7	12716135	polymorphic	polymorphic	polymorphic
A07P12742	7	12742931	polymorphic	polymorphic	polymorphic
A07P13588	7	13588065	polymorphic	polymorphic	polymorphic
A07P15254	7	15254718	polymorphic	polymorphic	polymorphic
A07P16667	7	16667189	-	polymorphic	polymorphic
A07P17401	7	17401572	polymorphic	polymorphic	polymorphic
A07P18530	7	18530404	polymorphic	polymorphic	polymorphic
A07P19443	7	19443931	polymorphic	polymorphic	polymorphic
A07P20343	7	20343166	-	polymorphic	-
A07P21651	7	21651469	polymorphic	polymorphic	polymorphic
A07P22185	7	22185213	polymorphic	polymorphic	polymorphic
A07P22197	7	22197457	polymorphic	polymorphic	polymorphic
A07P23358	7	23358884	polymorphic	polymorphic	polymorphic
A07P24959	7	24959445	polymorphic	polymorphic	polymorphic
A07P26223	7	26223283	polymorphic	polymorphic	polymorphic
A07P27655	7	27655989	polymorphic	polymorphic	polymorphic
A07P28316	7	28316714	polymorphic	polymorphic	polymorphic
A07P28448	7	28448215	polymorphic	polymorphic	polymorphic
A07P29212	7	29212803	polymorphic	polymorphic	polymorphic
A08P00202	8	202261	polymorphic	polymorphic	polymorphic
A08P01555	8	1555672	polymorphic	polymorphic	-
A08P02005	8	2005229	polymorphic	polymorphic	polymorphic
A08P02018	8	2018969	polymorphic	polymorphic	polymorphic
A08P02040	8	2040479	polymorphic	polymorphic	polymorphic
A08P03143	8	3143009	polymorphic	polymorphic	polymorphic
A08P04516	8	4516719	polymorphic	polymorphic	polymorphic
A08P05578	8	5578721	polymorphic	polymorphic	polymorphic
A08P06170	8	6170595	polymorphic	polymorphic	polymorphic
A08P06244	8	6244862	polymorphic	polymorphic	polymorphic
A08P07567	8	7567441	polymorphic	polymorphic	polymorphic
A08P08320	8	8320758	-	polymorphic	polymorphic
A08P09044	8	9044782	polymorphic	polymorphic	polymorphic
A08P10618	8	10618126	polymorphic	polymorphic	polymorphic
A08P11468	8	11468923	polymorphic	polymorphic	polymorphic
A08P12868	8	12868123	polymorphic	polymorphic	polymorphic
A08P14363	8	14363029	polymorphic	polymorphic	polymorphic
A08P15064	8	15064291	polymorphic	polymorphic	polymorphic
A08P16339	8	16339836	polymorphic	polymorphic	polymorphic
A08P17560	8	17560243	polymorphic	polymorphic	polymorphic
A08P18833	8	18833700	polymorphic	polymorphic	polymorphic
A08P19324	8	19324914	polymorphic	polymorphic	polymorphic
A08P19330	8	19330016	polymorphic	polymorphic	polymorphic
A08P20162	8	20162232	polymorphic	polymorphic	polymorphic
A08P20216	8	20216264	polymorphic	polymorphic	polymorphic
A08P20230	8	20230231	polymorphic	polymorphic	polymorphic
A08P21099	8	21099187	polymorphic	polymorphic	polymorphic
A08P21659	8	21659643	polymorphic	polymorphic	polymorphic
A08P22433	8	22433862	polymorphic	polymorphic	polymorphic
A08P22975	8	22975312	polymorphic	polymorphic	polymorphic
A08P23255	8	23255958	polymorphic	polymorphic	polymorphic
A08P24236	8	24236187	polymorphic	polymorphic	polymorphic
A08P25335	8	25335654	-	polymorphic	polymorphic
A08P26245	8	26245515	-	polymorphic	polymorphic
A08P27134	8	27134191	-	polymorphic	polymorphic
A08P27294	8	27294638	polymorphic	polymorphic	polymorphic
A08P28130	8	28130166	polymorphic	polymorphic	polymorphic
A09P00914	9	914960	polymorphic	polymorphic	polymorphic
A09P02501	9	2501588	polymorphic	-	-
A09P03639	9	3639034	polymorphic	polymorphic	polymorphic
A09P04570	9	4570797	polymorphic	polymorphic	polymorphic
A09P05117	9	5117308	polymorphic	polymorphic	-
A09P06588	9	6588290	polymorphic	polymorphic	polymorphic
A09P06590	9	6590871	polymorphic	polymorphic	polymorphic
A09P07331	9	7331833	polymorphic	polymorphic	polymorphic
A09P08124	9	8124874	polymorphic	polymorphic	polymorphic
A09P09438	9	9438361	polymorphic	polymorphic	polymorphic
A09P10341	9	10341551	polymorphic	polymorphic	polymorphic
A09P11740	9	11740207	polymorphic	polymorphic	polymorphic
A09P11829	9	11829343	polymorphic	polymorphic	polymorphic
A09P12377	9	12377304	polymorphic	polymorphic	polymorphic
A09P13162	9	13162951	polymorphic	polymorphic	polymorphic
A09P14027	9	14027703	polymorphic	polymorphic	polymorphic
A09P15621	9	15621086	polymorphic	polymorphic	-
A09P17071	9	17071437	-	-	polymorphic
A09P17072	9	17072982	polymorphic	polymorphic	polymorphic
A09P18034	9	18034655	polymorphic	polymorphic	polymorphic
A09P18339	9	18339424	polymorphic	polymorphic	polymorphic
A09P19496	9	19496353	polymorphic	polymorphic	polymorphic
A09P20054	9	20054477	polymorphic	polymorphic	polymorphic
A09P22574	9	22574844	polymorphic	polymorphic	polymorphic
A10P00063	10	63661	polymorphic	polymorphic	polymorphic
A10P02065	10	2065456	polymorphic	polymorphic	polymorphic
A10P03037	10	3037444	polymorphic	polymorphic	polymorphic
A10P04639	10	4639602	-	polymorphic	polymorphic
A10P05672	10	5672785	polymorphic	polymorphic	polymorphic
A10P06877	10	6877738	polymorphic	polymorphic	polymorphic
A10P07497	10	7497146	polymorphic	polymorphic	polymorphic
A10P08920	10	8920389	polymorphic	-	-
A10P09104	10	9104086	polymorphic	polymorphic	polymorphic
A10P10080	10	10080368	polymorphic	polymorphic	polymorphic
A10P11294	10	11294247	polymorphic	polymorphic	polymorphic
A10P12043	10	12043093	polymorphic	polymorphic	polymorphic
A10P13122	10	13122967	polymorphic	polymorphic	polymorphic
A10P14456	10	14456772	polymorphic	polymorphic	polymorphic
A10P15363	10	15363061	polymorphic	polymorphic	polymorphic
A10P16123	10	16123242	polymorphic	polymorphic	polymorphic
A10P17146	10	17146835	polymorphic	polymorphic	polymorphic
A10P18005	10	18005520	polymorphic	polymorphic	polymorphic
A10P18034	10	18034809	polymorphic	polymorphic	polymorphic
A10P19140	10	19140750	polymorphic	polymorphic	-
A10P21153	10	21153012	polymorphic	polymorphic	polymorphic
A10P22154	10	22154755	polymorphic	polymorphic	polymorphic
A11P01285	11	1285168	polymorphic	polymorphic	polymorphic
A11P02362	11	2362523	-	polymorphic	polymorphic
A11P03025	11	3025091	polymorphic	-	-
A11P04082	11	4082945	polymorphic	polymorphic	polymorphic
A11P04101	11	4101241	polymorphic	polymorphic	polymorphic
A11P05095	11	5095608	-	polymorphic	polymorphic
A11P05879	11	5879855	polymorphic	polymorphic	polymorphic
A11P06602	11	6602086	polymorphic	polymorphic	polymorphic
A11P07664	11	7664569	polymorphic	polymorphic	polymorphic
A11P10743	11	10743842	polymorphic	polymorphic	-
A11P11921	11	11921619	polymorphic	polymorphic	polymorphic
A11P13684	11	13684140	polymorphic	polymorphic	polymorphic
A11P14827	11	14827776	polymorphic	polymorphic	polymorphic
A11P15461	11	15461499	polymorphic	polymorphic	polymorphic
A11P16261	11	16261260	polymorphic	polymorphic	polymorphic
A11P17027	11	17027369	polymorphic	polymorphic	polymorphic
A11P17816	11	17816525	polymorphic	-	polymorphic
A11P18486	11	18486072	polymorphic	polymorphic	polymorphic
A11P19172	11	19172208	polymorphic	polymorphic	polymorphic
A11P20013	11	20013306	-	-	polymorphic
A11P20724	11	20724152	polymorphic	polymorphic	polymorphic
A11P21893	11	21893260	polymorphic	polymorphic	polymorphic
A11P22653	11	22653389	polymorphic	polymorphic	polymorphic
A11P23608	11	23608502	polymorphic	polymorphic	polymorphic
A11P24649	11	24649014	-	polymorphic	polymorphic
A11P25204	11	25204445	-	-	polymorphic
A11P25881	11	25881939	-	-	polymorphic
A11P27658	11	27658927	polymorphic	polymorphic	polymorphic
A11P28843	11	28843112	polymorphic	polymorphic	polymorphic
A11P28918	11	28918351	polymorphic	polymorphic	polymorphic
A12P00339	12	339171	-	polymorphic	-
A12P01166	12	1166217	-	polymorphic	polymorphic
A12P02180	12	2180855	polymorphic	polymorphic	polymorphic
A12P03566	12	3566078	polymorphic	polymorphic	polymorphic
A12P03594	12	3594079	-	-	polymorphic
A12P04216	12	4216912	polymorphic	polymorphic	polymorphic
A12P05053	12	5053618	polymorphic	polymorphic	-
A12P06746	12	6746727	polymorphic	-	polymorphic
A12P07291	12	7291996	polymorphic	polymorphic	polymorphic
A12P07996	12	7996916	polymorphic	polymorphic	polymorphic
A12P08861	12	8861681	polymorphic	polymorphic	polymorphic
A12P09548	12	9548052	polymorphic	polymorphic	polymorphic
A12P10862	12	10862463	polymorphic	polymorphic	polymorphic
A12P11736	12	11736089	polymorphic	polymorphic	polymorphic
A12P12393	12	12393340	polymorphic	polymorphic	polymorphic
A12P13111	12	13111351	polymorphic	polymorphic	polymorphic
A12P13993	12	13993085	polymorphic	polymorphic	polymorphic
A12P16574	12	16574264	polymorphic	polymorphic	-
A12P17560	12	17560665	polymorphic	polymorphic	polymorphic
A12P18311	12	18311982	polymorphic	polymorphic	polymorphic
A12P19886	12	19886802	polymorphic	polymorphic	polymorphic
A12P22450	12	22450339	polymorphic	polymorphic	polymorphic
A12P23064	12	23064967	polymorphic	polymorphic	polymorphic
A12P24258	12	24258627	polymorphic	polymorphic	polymorphic
A12P25047	12	25047671	polymorphic	polymorphic	polymorphic
A12P25642	12	25642155	-	polymorphic	-
A12P26341	12	26341467	polymorphic	polymorphic	-
A12P27058	12	27058809	-	polymorphic	polymorphic

## Sheet: Table S6_IR24 vs Meri
Marker	Chr	Position_IRGSP1.0	IR24 vs Meri_A13	IR24 vs Meri_A14	IR24 vs Meri_A15
A01P00316	1	316909	-	polymorphic	polymorphic
A01P00317	1	317908	-	polymorphic	polymorphic
A01P01168	1	1168201	polymorphic	polymorphic	polymorphic
A01P01961	1	1961196	polymorphic	polymorphic	polymorphic
A01P02097	1	2097729	polymorphic	polymorphic	polymorphic
A01P02814	1	2814628	polymorphic	polymorphic	polymorphic
A01P03997	1	3997442	-	polymorphic	polymorphic
A01P04876	1	4876990	polymorphic	polymorphic	polymorphic
A01P06504	1	6504830	polymorphic	polymorphic	polymorphic
A01P07315	1	7315489	-	polymorphic	polymorphic
A01P08402	1	8402474	polymorphic	polymorphic	polymorphic
A01P11231	1	11231827	-	polymorphic	polymorphic
A01P12645	1	12645071	polymorphic	polymorphic	polymorphic
A01P14322	1	14322682	polymorphic	polymorphic	polymorphic
A01P14811	1	14811313	-	polymorphic	-
A01P15480	1	15480750	polymorphic	polymorphic	polymorphic
A01P16058	1	16058366	-	polymorphic	polymorphic
A01P17404	1	17404509	polymorphic	polymorphic	polymorphic
A01P17986	1	17986434	-	polymorphic	polymorphic
A01P19295	1	19295311	polymorphic	-	-
A01P21186	1	21186166	polymorphic	polymorphic	polymorphic
A01P22673	1	22673996	-	polymorphic	polymorphic
A01P23210	1	23210042	polymorphic	polymorphic	polymorphic
A01P23216	1	23216475	polymorphic	-	-
A01P23866	1	23866227	-	polymorphic	polymorphic
A01P24575	1	24575647	polymorphic	polymorphic	polymorphic
A01P25459	1	25459043	polymorphic	polymorphic	polymorphic
A01P27100	1	27100476	polymorphic	polymorphic	polymorphic
A01P28014	1	28014871	-	polymorphic	polymorphic
A01P28760	1	28760549	polymorphic	polymorphic	polymorphic
A01P29533	1	29533413	-	polymorphic	polymorphic
A01P30020	1	30020834	polymorphic	polymorphic	polymorphic
A01P31353	1	31353762	-	polymorphic	polymorphic
A01P32227	1	32227678	polymorphic	polymorphic	polymorphic
A01P33300	1	33300069	-	polymorphic	polymorphic
A01P34148	1	34148685	polymorphic	polymorphic	polymorphic
A01P35144	1	35144298	-	polymorphic	polymorphic
A01P35178	1	35178413	-	polymorphic	polymorphic
A01P35882	1	35882607	polymorphic	polymorphic	polymorphic
A01P35916	1	35916006	polymorphic	polymorphic	polymorphic
A01P36752	1	36752566	polymorphic	polymorphic	polymorphic
A01P37603	1	37603451	-	polymorphic	polymorphic
A01P37714	1	37714949	-	polymorphic	polymorphic
A01P38679	1	38679729	-	polymorphic	polymorphic
A01P39666	1	39666645	polymorphic	polymorphic	polymorphic
A01P40754	1	40754964	polymorphic	polymorphic	polymorphic
A01P41894	1	41894852	polymorphic	polymorphic	polymorphic
A01P42860	1	42860850	-	polymorphic	polymorphic
A02P00081	2	81290	-	polymorphic	polymorphic
A02P01124	2	1124175	-	polymorphic	polymorphic
A02P01132	2	1132222	-	polymorphic	polymorphic
A02P02106	2	2106480	polymorphic	polymorphic	polymorphic
A02P02111	2	2111829	polymorphic	polymorphic	polymorphic
A02P02741	2	2741142	-	polymorphic	polymorphic
A02P03360	2	3360205	-	polymorphic	polymorphic
A02P03364	2	3364917	-	polymorphic	polymorphic
A02P04865	2	4865622	polymorphic	polymorphic	polymorphic
A02P05317	2	5317027	polymorphic	polymorphic	polymorphic
A02P06619	2	6619117	polymorphic	polymorphic	polymorphic
A02P06639	2	6639998	polymorphic	polymorphic	polymorphic
A02P06701	2	6701000	polymorphic	polymorphic	polymorphic
A02P07438	2	7438169	-	polymorphic	polymorphic
A02P08443	2	8443000	-	polymorphic	polymorphic
A02P10359	2	10359774	-	polymorphic	polymorphic
A02P11700	2	11700832	polymorphic	polymorphic	polymorphic
A02P13156	2	13156643	polymorphic	polymorphic	polymorphic
A02P15950	2	15950735	-	polymorphic	polymorphic
A02P17490	2	17490364	polymorphic	polymorphic	polymorphic
A02P17498	2	17498344	-	polymorphic	polymorphic
A02P18346	2	18346322	polymorphic	polymorphic	polymorphic
A02P19327	2	19327959	-	polymorphic	polymorphic
A02P20144	2	20144451	polymorphic	polymorphic	polymorphic
A02P21019	2	21019399	-	polymorphic	polymorphic
A02P21023	2	21023513	polymorphic	polymorphic	polymorphic
A02P22273	2	22273498	polymorphic	polymorphic	polymorphic
A02P23648	2	23648445	polymorphic	polymorphic	polymorphic
A02P23682	2	23682034	polymorphic	polymorphic	polymorphic
A02P24089	2	24089397	polymorphic	polymorphic	-
A02P25783	2	25783039	polymorphic	polymorphic	polymorphic
A02P26934	2	26934328	-	polymorphic	polymorphic
A02P27123	2	27123207	polymorphic	polymorphic	polymorphic
A02P28165	2	28165341	polymorphic	polymorphic	polymorphic
A02P28238	2	28238471	polymorphic	polymorphic	polymorphic
A02P30538	2	30538069	-	-	polymorphic
A02P31137	2	31137845	polymorphic	polymorphic	polymorphic
A02P33201	2	33201918	polymorphic	polymorphic	polymorphic
A02P34034	2	34034489	polymorphic	polymorphic	polymorphic
A02P34051	2	34051053	polymorphic	polymorphic	polymorphic
A03P00089	3	89487	polymorphic	polymorphic	polymorphic
A03P00091	3	91540	polymorphic	polymorphic	polymorphic
A03P00094	3	94950	polymorphic	polymorphic	polymorphic
A03P01007	3	1007905	polymorphic	polymorphic	polymorphic
A03P02048	3	2048109	polymorphic	polymorphic	polymorphic
A03P03347	3	3347019	-	polymorphic	polymorphic
A03P04080	3	4080319	polymorphic	polymorphic	polymorphic
A03P05189	3	5189428	polymorphic	polymorphic	polymorphic
A03P07075	3	7075209	polymorphic	polymorphic	polymorphic
A03P08177	3	8177558	polymorphic	polymorphic	polymorphic
A03P09039	3	9039237	polymorphic	polymorphic	polymorphic
A03P10151	3	10151306	polymorphic	polymorphic	polymorphic
A03P11076	3	11076128	polymorphic	polymorphic	polymorphic
A03P12132	3	12132852	polymorphic	polymorphic	polymorphic
A03P12265	3	12265396	polymorphic	polymorphic	polymorphic
A03P12928	3	12928733	polymorphic	polymorphic	polymorphic
A03P13317	3	13317609	polymorphic	polymorphic	polymorphic
A03P14052	3	14052761	polymorphic	polymorphic	polymorphic
A03P15120	3	15120702	polymorphic	polymorphic	polymorphic
A03P15215	3	15215961	polymorphic	polymorphic	polymorphic
A03P16583	3	16583633	polymorphic	polymorphic	polymorphic
A03P17606	3	17606055	polymorphic	polymorphic	polymorphic
A03P18482	3	18482113	polymorphic	polymorphic	polymorphic
A03P19931	3	19931311	polymorphic	polymorphic	polymorphic
A03P20246	3	20246553	polymorphic	polymorphic	polymorphic
A03P21024	3	21024593	polymorphic	polymorphic	polymorphic
A03P22278	3	22278881	polymorphic	polymorphic	polymorphic
A03P23446	3	23446667	polymorphic	polymorphic	polymorphic
A03P24625	3	24625946	polymorphic	polymorphic	polymorphic
A03P25200	3	25200130	polymorphic	polymorphic	polymorphic
A03P26042	3	26042431	polymorphic	polymorphic	polymorphic
A03P26207	3	26207648	polymorphic	polymorphic	polymorphic
A03P27107	3	27107751	polymorphic	polymorphic	-
A03P28037	3	28037229	polymorphic	polymorphic	polymorphic
A03P30243	3	30243976	polymorphic	polymorphic	polymorphic
A03P31378	3	31378463	polymorphic	polymorphic	polymorphic
A03P32570	3	32570924	polymorphic	polymorphic	polymorphic
A03P33090	3	33090071	polymorphic	polymorphic	polymorphic
A03P34037	3	34037170	polymorphic	polymorphic	polymorphic
A03P35188	3	35188864	polymorphic	polymorphic	polymorphic
A03P35194	3	35194785	polymorphic	polymorphic	polymorphic
A03P36111	3	36111084	polymorphic	polymorphic	polymorphic
A04P00439	4	439976	polymorphic	polymorphic	polymorphic
A04P01363	4	1363145	polymorphic	polymorphic	polymorphic
A04P02404	4	2404730	polymorphic	polymorphic	polymorphic
A04P05121	4	5121856	polymorphic	polymorphic	polymorphic
A04P05733	4	5733236	-	polymorphic	polymorphic
A04P06638	4	6638861	polymorphic	-	-
A04P07317	4	7317134	polymorphic	polymorphic	polymorphic
A04P08530	4	8530832	polymorphic	polymorphic	polymorphic
A04P09385	4	9385515	polymorphic	polymorphic	polymorphic
A04P10760	4	10760157	polymorphic	polymorphic	polymorphic
A04P11275	4	11275497	polymorphic	polymorphic	polymorphic
A04P11418	4	11418756	polymorphic	polymorphic	polymorphic
A04P12051	4	12051190	polymorphic	polymorphic	polymorphic
A04P13832	4	13832221	polymorphic	polymorphic	polymorphic
A04P13862	4	13862044	polymorphic	polymorphic	polymorphic
A04P14094	4	14094000	polymorphic	polymorphic	polymorphic
A04P16193	4	16193857	polymorphic	polymorphic	-
A04P16758	4	16758811	polymorphic	polymorphic	polymorphic
A04P17877	4	17877700	polymorphic	polymorphic	-
A04P19054	4	19054543	polymorphic	polymorphic	polymorphic
A04P20370	4	20370141	polymorphic	polymorphic	polymorphic
A04P20855	4	20855753	polymorphic	polymorphic	polymorphic
A04P21876	4	21876606	polymorphic	polymorphic	polymorphic
A04P22100	4	22100499	polymorphic	polymorphic	polymorphic
A04P24240	4	24240961	polymorphic	polymorphic	polymorphic
A04P25261	4	25261081	polymorphic	polymorphic	polymorphic
A04P25462	4	25462788	polymorphic	polymorphic	polymorphic
A04P26711	4	26711892	polymorphic	polymorphic	polymorphic
A04P27422	4	27422971	polymorphic	polymorphic	polymorphic
A04P28046	4	28046145	polymorphic	polymorphic	polymorphic
A04P28224	4	28224324	polymorphic	polymorphic	polymorphic
A04P29134	4	29134385	polymorphic	polymorphic	polymorphic
A04P30037	4	30037782	polymorphic	polymorphic	polymorphic
A04P30045	4	30045181	polymorphic	polymorphic	polymorphic
A04P31237	4	31237465	polymorphic	polymorphic	polymorphic
A04P32170	4	32170782	polymorphic	polymorphic	polymorphic
A04P33163	4	33163377	polymorphic	polymorphic	polymorphic
A04P34106	4	34106264	polymorphic	polymorphic	polymorphic
A05P00226	5	226827	polymorphic	polymorphic	polymorphic
A05P01457	5	1457626	polymorphic	polymorphic	polymorphic
A05P03108	5	3108144	polymorphic	polymorphic	polymorphic
A05P04110	5	4110292	polymorphic	polymorphic	polymorphic
A05P05283	5	5283763	polymorphic	polymorphic	polymorphic
A05P07384	5	7384613	polymorphic	polymorphic	polymorphic
A05P09478	5	9478243	polymorphic	polymorphic	polymorphic
A05P10927	5	10927032	polymorphic	polymorphic	polymorphic
A05P12900	5	12900481	polymorphic	polymorphic	polymorphic
A05P13060	5	13060973	polymorphic	polymorphic	polymorphic
A05P14358	5	14358017	polymorphic	polymorphic	polymorphic
A05P16557	5	16557371	polymorphic	polymorphic	polymorphic
A05P18026	5	18026496	polymorphic	polymorphic	polymorphic
A05P18686	5	18686243	polymorphic	polymorphic	polymorphic
A05P19793	5	19793693	polymorphic	polymorphic	polymorphic
A05P20005	5	20005021	polymorphic	polymorphic	polymorphic
A05P20727	5	20727703	polymorphic	polymorphic	polymorphic
A05P21100	5	21100835	polymorphic	polymorphic	polymorphic
A05P23322	5	23322479	polymorphic	-	-
A05P24088	5	24088269	polymorphic	polymorphic	polymorphic
A05P25260	5	25260891	polymorphic	polymorphic	polymorphic
A05P26105	5	26105440	polymorphic	-	polymorphic
A05P26666	5	26666665	polymorphic	polymorphic	polymorphic
A05P27909	5	27909296	polymorphic	polymorphic	polymorphic
A05P28228	5	28228702	polymorphic	polymorphic	polymorphic
A05P29578	5	29578932	polymorphic	polymorphic	polymorphic
A06P00169	6	169150	polymorphic	polymorphic	polymorphic
A06P04601	6	4601521	polymorphic	polymorphic	polymorphic
A06P04615	6	4615047	polymorphic	polymorphic	polymorphic
A06P05192	6	5192546	polymorphic	polymorphic	polymorphic
A06P05198	6	5198047	polymorphic	polymorphic	polymorphic
A06P06448	6	6448891	polymorphic	polymorphic	polymorphic
A06P07097	6	7097760	polymorphic	polymorphic	polymorphic
A06P07137	6	7137739	polymorphic	polymorphic	polymorphic
A06P08188	6	8188540	polymorphic	polymorphic	polymorphic
A06P09267	6	9267891	polymorphic	polymorphic	polymorphic
A06P10436	6	10436058	polymorphic	polymorphic	polymorphic
A06P11212	6	11212411	polymorphic	polymorphic	polymorphic
A06P12350	6	12350978	polymorphic	polymorphic	polymorphic
A06P13296	6	13296279	polymorphic	polymorphic	polymorphic
A06P15744	6	15744491	polymorphic	polymorphic	polymorphic
A06P18019	6	18019835	polymorphic	polymorphic	polymorphic
A06P19199	6	19199344	polymorphic	polymorphic	polymorphic
A06P20145	6	20145959	polymorphic	polymorphic	polymorphic
A06P21217	6	21217361	polymorphic	polymorphic	polymorphic
A06P21317	6	21317422	-	polymorphic	polymorphic
A06P22133	6	22133798	polymorphic	polymorphic	polymorphic
A06P23505	6	23505828	polymorphic	polymorphic	polymorphic
A06P23545	6	23545860	polymorphic	polymorphic	polymorphic
A06P24234	6	24234117	polymorphic	polymorphic	polymorphic
A06P26302	6	26302943	polymorphic	polymorphic	polymorphic
A06P27164	6	27164715	polymorphic	polymorphic	polymorphic
A06P28032	6	28032702	polymorphic	polymorphic	polymorphic
A06P29438	6	29438776	polymorphic	polymorphic	polymorphic
A06P30106	6	30106918	polymorphic	polymorphic	polymorphic
A06P30164	6	30164427	polymorphic	polymorphic	polymorphic
A06P31022	6	31022717	polymorphic	polymorphic	polymorphic
A06P31065	6	31065453	polymorphic	polymorphic	polymorphic
A07P00533	7	533429	polymorphic	polymorphic	polymorphic
A07P01079	7	1079145	-	polymorphic	polymorphic
A07P01768	7	1768346	polymorphic	polymorphic	polymorphic
A07P04653	7	4653226	-	polymorphic	polymorphic
A07P04684	7	4684407	polymorphic	polymorphic	polymorphic
A07P05238	7	5238879	polymorphic	polymorphic	polymorphic
A07P06109	7	6109630	polymorphic	polymorphic	polymorphic
A07P06137	7	6137216	polymorphic	polymorphic	polymorphic
A07P07198	7	7198402	polymorphic	polymorphic	polymorphic
A07P07942	7	7942934	polymorphic	polymorphic	polymorphic
A07P09975	7	9975846	polymorphic	polymorphic	polymorphic
A07P11887	7	11887109	polymorphic	polymorphic	polymorphic
A07P13588	7	13588065	polymorphic	polymorphic	polymorphic
A07P16667	7	16667189	polymorphic	polymorphic	polymorphic
A07P17401	7	17401572	polymorphic	polymorphic	polymorphic
A07P18530	7	18530404	polymorphic	polymorphic	polymorphic
A07P19443	7	19443931	polymorphic	polymorphic	polymorphic
A07P21651	7	21651469	polymorphic	polymorphic	polymorphic
A07P22185	7	22185213	polymorphic	polymorphic	polymorphic
A07P22197	7	22197457	polymorphic	polymorphic	polymorphic
A07P23358	7	23358884	polymorphic	polymorphic	polymorphic
A07P24959	7	24959445	polymorphic	polymorphic	polymorphic
A07P26223	7	26223283	polymorphic	polymorphic	polymorphic
A07P27655	7	27655989	polymorphic	polymorphic	polymorphic
A07P28316	7	28316714	polymorphic	polymorphic	polymorphic
A07P28448	7	28448215	polymorphic	polymorphic	polymorphic
A08P00202	8	202261	polymorphic	polymorphic	polymorphic
A08P01555	8	1555672	polymorphic	polymorphic	polymorphic
A08P02005	8	2005229	polymorphic	polymorphic	polymorphic
A08P02018	8	2018969	polymorphic	polymorphic	polymorphic
A08P02040	8	2040479	polymorphic	polymorphic	polymorphic
A08P03143	8	3143009	polymorphic	polymorphic	polymorphic
A08P04516	8	4516719	polymorphic	polymorphic	polymorphic
A08P05578	8	5578721	polymorphic	polymorphic	polymorphic
A08P06170	8	6170595	polymorphic	polymorphic	polymorphic
A08P06244	8	6244862	-	polymorphic	polymorphic
A08P07567	8	7567441	polymorphic	polymorphic	-
A08P09044	8	9044782	polymorphic	polymorphic	polymorphic
A08P10618	8	10618126	polymorphic	polymorphic	polymorphic
A08P12868	8	12868123	polymorphic	polymorphic	polymorphic
A08P14363	8	14363029	polymorphic	polymorphic	polymorphic
A08P15064	8	15064291	polymorphic	polymorphic	polymorphic
A08P16339	8	16339836	polymorphic	polymorphic	polymorphic
A08P17560	8	17560243	polymorphic	polymorphic	polymorphic
A08P18833	8	18833700	polymorphic	polymorphic	polymorphic
A08P19324	8	19324914	polymorphic	polymorphic	polymorphic
A08P19330	8	19330016	polymorphic	polymorphic	polymorphic
A08P20162	8	20162232	polymorphic	polymorphic	polymorphic
A08P20216	8	20216264	polymorphic	polymorphic	polymorphic
A08P20230	8	20230231	polymorphic	polymorphic	polymorphic
A08P21659	8	21659643	polymorphic	polymorphic	polymorphic
A08P22433	8	22433862	polymorphic	polymorphic	polymorphic
A08P22975	8	22975312	polymorphic	polymorphic	polymorphic
A08P23255	8	23255958	polymorphic	polymorphic	polymorphic
A08P26245	8	26245515	polymorphic	polymorphic	polymorphic
A08P27294	8	27294638	polymorphic	polymorphic	polymorphic
A08P28130	8	28130166	polymorphic	polymorphic	polymorphic
A09P00914	9	914960	polymorphic	polymorphic	polymorphic
A09P02501	9	2501588	polymorphic	polymorphic	polymorphic
A09P03639	9	3639034	polymorphic	polymorphic	polymorphic
A09P04570	9	4570797	polymorphic	polymorphic	polymorphic
A09P05117	9	5117308	polymorphic	polymorphic	-
A09P06588	9	6588290	polymorphic	polymorphic	polymorphic
A09P07331	9	7331833	polymorphic	polymorphic	polymorphic
A09P08124	9	8124874	polymorphic	polymorphic	polymorphic
A09P09438	9	9438361	polymorphic	polymorphic	polymorphic
A09P11740	9	11740207	polymorphic	polymorphic	polymorphic
A09P11829	9	11829343	polymorphic	polymorphic	-
A09P12377	9	12377304	-	polymorphic	polymorphic
A09P13162	9	13162951	polymorphic	polymorphic	polymorphic
A09P14027	9	14027703	polymorphic	polymorphic	polymorphic
A09P16346	9	16346127	polymorphic	polymorphic	polymorphic
A09P18034	9	18034655	polymorphic	polymorphic	polymorphic
A09P18339	9	18339424	polymorphic	polymorphic	polymorphic
A09P19496	9	19496353	polymorphic	polymorphic	polymorphic
A09P20054	9	20054477	polymorphic	polymorphic	polymorphic
A10P00063	10	63661	-	polymorphic	-
A10P02065	10	2065456	polymorphic	polymorphic	-
A10P05672	10	5672785	-	polymorphic	-
A10P06877	10	6877738	polymorphic	polymorphic	polymorphic
A10P07497	10	7497146	polymorphic	polymorphic	polymorphic
A10P10080	10	10080368	polymorphic	polymorphic	polymorphic
A10P12043	10	12043093	polymorphic	polymorphic	polymorphic
A10P14456	10	14456772	polymorphic	polymorphic	polymorphic
A10P15363	10	15363061	polymorphic	polymorphic	polymorphic
A10P16123	10	16123242	polymorphic	polymorphic	polymorphic
A10P17146	10	17146835	polymorphic	polymorphic	polymorphic
A10P18005	10	18005520	polymorphic	polymorphic	polymorphic
A10P18034	10	18034809	polymorphic	polymorphic	polymorphic
A10P19140	10	19140750	polymorphic	polymorphic	polymorphic
A10P20284	10	20284755	polymorphic	polymorphic	polymorphic
A10P22154	10	22154755	polymorphic	polymorphic	polymorphic
A11P01285	11	1285168	polymorphic	polymorphic	polymorphic
A11P02362	11	2362523	-	polymorphic	polymorphic
A11P03025	11	3025091	polymorphic	polymorphic	polymorphic
A11P04082	11	4082945	polymorphic	polymorphic	polymorphic
A11P04101	11	4101241	polymorphic	polymorphic	polymorphic
A11P05095	11	5095608	polymorphic	polymorphic	polymorphic
A11P05879	11	5879855	polymorphic	polymorphic	polymorphic
A11P06602	11	6602086	polymorphic	polymorphic	polymorphic
A11P07664	11	7664569	polymorphic	polymorphic	polymorphic
A11P09116	11	9116441	polymorphic	polymorphic	-
A11P10743	11	10743842	polymorphic	polymorphic	polymorphic
A11P11921	11	11921619	polymorphic	polymorphic	polymorphic
A11P13684	11	13684140	polymorphic	polymorphic	polymorphic
A11P14827	11	14827776	polymorphic	polymorphic	polymorphic
A11P15461	11	15461499	polymorphic	polymorphic	polymorphic
A11P16261	11	16261260	polymorphic	polymorphic	polymorphic
A11P17027	11	17027369	polymorphic	polymorphic	polymorphic
A11P18486	11	18486072	polymorphic	polymorphic	polymorphic
A11P19172	11	19172208	polymorphic	polymorphic	polymorphic
A11P20724	11	20724152	polymorphic	polymorphic	polymorphic
A11P22653	11	22653389	polymorphic	polymorphic	polymorphic
A11P23608	11	23608502	polymorphic	polymorphic	polymorphic
A11P24649	11	24649014	-	polymorphic	-
A11P25204	11	25204445	polymorphic	polymorphic	polymorphic
A11P25881	11	25881939	polymorphic	polymorphic	polymorphic
A11P27658	11	27658927	polymorphic	polymorphic	polymorphic
A11P28843	11	28843112	-	polymorphic	-
A12P00339	12	339171	-	-	polymorphic
A12P02180	12	2180855	-	polymorphic	polymorphic
A12P03566	12	3566078	-	polymorphic	polymorphic
A12P03594	12	3594079	polymorphic	polymorphic	polymorphic
A12P04216	12	4216912	-	polymorphic	polymorphic
A12P05053	12	5053618	-	polymorphic	polymorphic
A12P06746	12	6746727	-	-	polymorphic
A12P07291	12	7291996	-	polymorphic	polymorphic
A12P07996	12	7996916	polymorphic	polymorphic	polymorphic
A12P08861	12	8861681	-	polymorphic	polymorphic
A12P09548	12	9548052	polymorphic	polymorphic	polymorphic
A12P10862	12	10862463	-	polymorphic	polymorphic
A12P11736	12	11736089	-	-	polymorphic
A12P12393	12	12393340	-	polymorphic	polymorphic
A12P13111	12	13111351	-	-	polymorphic
A12P13993	12	13993085	-	polymorphic	polymorphic
A12P16574	12	16574264	-	polymorphic	polymorphic
A12P17560	12	17560665	polymorphic	polymorphic	polymorphic
A12P18311	12	18311982	-	polymorphic	-
A12P19886	12	19886802	-	polymorphic	polymorphic
A12P22450	12	22450339	polymorphic	polymorphic	polymorphic
A12P23064	12	23064967	-	polymorphic	polymorphic
A12P24258	12	24258627	-	polymorphic	polymorphic
A12P25047	12	25047671	polymorphic	polymorphic	polymorphic
A12P25642	12	25642155	-	polymorphic	polymorphic
A12P26341	12	26341467	polymorphic	polymorphic	polymorphic
A12P27008	12	27008756	polymorphic	polymorphic	polymorphic

## Sheet: Table S7_IR24 vs Niva
Marker	Chr	Position_IRGSP1.0	IR24 vs Niva_A16	IR24 vs Niva_A17	IR24 vs Niva_A18
A01P00302	1	302826	polymorphic	polymorphic	polymorphic
A01P00316	1	316909	polymorphic	polymorphic	polymorphic
A01P00317	1	317908	polymorphic	polymorphic	polymorphic
A01P01168	1	1168201	-	-	polymorphic
A01P01961	1	1961196	-	polymorphic	-
A01P02097	1	2097729	polymorphic	polymorphic	polymorphic
A01P02814	1	2814628	polymorphic	-	polymorphic
A01P03997	1	3997442	polymorphic	polymorphic	polymorphic
A01P04876	1	4876990	polymorphic	-	polymorphic
A01P07315	1	7315489	polymorphic	polymorphic	polymorphic
A01P08402	1	8402474	polymorphic	polymorphic	polymorphic
A01P10284	1	10284855	polymorphic	polymorphic	polymorphic
A01P11231	1	11231827	polymorphic	-	polymorphic
A01P12645	1	12645071	polymorphic	-	-
A01P13317	1	13317978	polymorphic	-	polymorphic
A01P14322	1	14322682	polymorphic	-	polymorphic
A01P14331	1	14331473	-	polymorphic	-
A01P14811	1	14811313	polymorphic	-	polymorphic
A01P15480	1	15480750	polymorphic	-	polymorphic
A01P16058	1	16058366	polymorphic	-	polymorphic
A01P17986	1	17986434	polymorphic	-	polymorphic
A01P19295	1	19295311	polymorphic	polymorphic	-
A01P20255	1	20255998	polymorphic	-	polymorphic
A01P21186	1	21186166	polymorphic	-	polymorphic
A01P22673	1	22673996	-	-	polymorphic
A01P23210	1	23210042	-	polymorphic	polymorphic
A01P23216	1	23216475	polymorphic	polymorphic	polymorphic
A01P23866	1	23866227	polymorphic	polymorphic	polymorphic
A01P24575	1	24575647	polymorphic	-	-
A01P25459	1	25459043	polymorphic	polymorphic	polymorphic
A01P26042	1	26042089	polymorphic	polymorphic	polymorphic
A01P27100	1	27100476	polymorphic	-	-
A01P28014	1	28014871	polymorphic	-	polymorphic
A01P28760	1	28760549	polymorphic	polymorphic	polymorphic
A01P29533	1	29533413	polymorphic	polymorphic	polymorphic
A01P30020	1	30020834	polymorphic	-	polymorphic
A01P31353	1	31353762	polymorphic	polymorphic	polymorphic
A01P32227	1	32227678	polymorphic	polymorphic	polymorphic
A01P33300	1	33300069	polymorphic	polymorphic	-
A01P34148	1	34148685	polymorphic	-	polymorphic
A01P35144	1	35144298	-	polymorphic	-
A01P35916	1	35916006	polymorphic	polymorphic	polymorphic
A01P37603	1	37603451	polymorphic	polymorphic	polymorphic
A01P37714	1	37714949	polymorphic	polymorphic	polymorphic
A01P38679	1	38679729	polymorphic	-	polymorphic
A01P39666	1	39666645	polymorphic	polymorphic	polymorphic
A01P42860	1	42860850	polymorphic	polymorphic	polymorphic
A02P00081	2	81290	-	polymorphic	-
A02P01124	2	1124175	-	-	polymorphic
A02P01132	2	1132222	polymorphic	-	polymorphic
A02P02106	2	2106480	-	polymorphic	-
A02P02111	2	2111829	polymorphic	-	polymorphic
A02P03360	2	3360205	polymorphic	polymorphic	polymorphic
A02P03364	2	3364917	polymorphic	polymorphic	polymorphic
A02P04865	2	4865622	polymorphic	-	polymorphic
A02P05287	2	5287827	-	polymorphic	polymorphic
A02P05317	2	5317027	polymorphic	-	polymorphic
A02P05851	2	5851154	polymorphic	-	polymorphic
A02P06619	2	6619117	polymorphic	-	-
A02P06639	2	6639998	polymorphic	-	-
A02P06701	2	6701000	polymorphic	-	polymorphic
A02P07438	2	7438169	polymorphic	polymorphic	polymorphic
A02P08443	2	8443000	polymorphic	-	polymorphic
A02P09510	2	9510187	polymorphic	polymorphic	polymorphic
A02P11700	2	11700832	polymorphic	-	polymorphic
A02P15950	2	15950735	polymorphic	-	polymorphic
A02P17490	2	17490364	polymorphic	polymorphic	polymorphic
A02P17498	2	17498344	polymorphic	polymorphic	polymorphic
A02P19327	2	19327959	polymorphic	polymorphic	polymorphic
A02P20144	2	20144451	polymorphic	polymorphic	polymorphic
A02P21019	2	21019399	polymorphic	polymorphic	polymorphic
A02P21023	2	21023513	polymorphic	polymorphic	polymorphic
A02P22273	2	22273498	polymorphic	-	polymorphic
A02P23648	2	23648445	polymorphic	-	polymorphic
A02P23682	2	23682034	-	-	polymorphic
A02P25783	2	25783039	polymorphic	polymorphic	polymorphic
A02P25881	2	25881398	polymorphic	-	-
A02P26934	2	26934328	polymorphic	-	polymorphic
A02P28165	2	28165341	polymorphic	-	polymorphic
A02P28238	2	28238471	polymorphic	polymorphic	polymorphic
A02P29212	2	29212636	-	-	polymorphic
A02P30538	2	30538069	-	polymorphic	polymorphic
A02P31137	2	31137845	polymorphic	-	polymorphic
A02P34051	2	34051053	polymorphic	polymorphic	polymorphic
A02P35015	2	35015526	polymorphic	polymorphic	polymorphic
A03P00089	3	89487	-	polymorphic	polymorphic
A03P00091	3	91540	polymorphic	polymorphic	polymorphic
A03P00094	3	94950	polymorphic	polymorphic	polymorphic
A03P01007	3	1007905	polymorphic	-	polymorphic
A03P03347	3	3347019	polymorphic	polymorphic	polymorphic
A03P04080	3	4080319	polymorphic	polymorphic	polymorphic
A03P05189	3	5189428	polymorphic	-	polymorphic
A03P07075	3	7075209	polymorphic	polymorphic	polymorphic
A03P08177	3	8177558	polymorphic	polymorphic	polymorphic
A03P09039	3	9039237	polymorphic	polymorphic	polymorphic
A03P10151	3	10151306	polymorphic	polymorphic	polymorphic
A03P11076	3	11076128	polymorphic	-	polymorphic
A03P12132	3	12132852	polymorphic	polymorphic	polymorphic
A03P12265	3	12265396	polymorphic	polymorphic	polymorphic
A03P12928	3	12928733	-	-	polymorphic
A03P13026	3	13026964	polymorphic	polymorphic	polymorphic
A03P13317	3	13317609	-	polymorphic	-
A03P15120	3	15120702	polymorphic	-	-
A03P15215	3	15215961	polymorphic	polymorphic	polymorphic
A03P16583	3	16583633	polymorphic	-	-
A03P17472	3	17472845	polymorphic	-	-
A03P19931	3	19931311	polymorphic	-	polymorphic
A03P20246	3	20246553	polymorphic	polymorphic	polymorphic
A03P22278	3	22278881	-	polymorphic	polymorphic
A03P23446	3	23446667	polymorphic	polymorphic	polymorphic
A03P24625	3	24625946	polymorphic	polymorphic	polymorphic
A03P25200	3	25200130	polymorphic	polymorphic	polymorphic
A03P26042	3	26042431	polymorphic	-	polymorphic
A03P26207	3	26207648	polymorphic	-	polymorphic
A03P27107	3	27107751	polymorphic	polymorphic	polymorphic
A03P30243	3	30243976	polymorphic	polymorphic	polymorphic
A03P32570	3	32570924	polymorphic	polymorphic	polymorphic
A03P33090	3	33090071	polymorphic	polymorphic	polymorphic
A03P34037	3	34037170	-	-	polymorphic
A03P35188	3	35188864	polymorphic	-	polymorphic
A03P35194	3	35194785	-	-	polymorphic
A03P36111	3	36111084	polymorphic	-	polymorphic
A04P00439	4	439976	polymorphic	polymorphic	polymorphic
A04P01363	4	1363145	polymorphic	-	polymorphic
A04P01756	4	1756117	polymorphic	-	polymorphic
A04P02404	4	2404730	polymorphic	polymorphic	polymorphic
A04P04408	4	4408457	polymorphic	-	-
A04P05121	4	5121856	polymorphic	polymorphic	polymorphic
A04P05733	4	5733236	polymorphic	-	-
A04P08530	4	8530832	polymorphic	-	polymorphic
A04P10760	4	10760157	-	-	polymorphic
A04P11275	4	11275497	polymorphic	-	polymorphic
A04P11418	4	11418756	-	-	polymorphic
A04P11895	4	11895069	polymorphic	-	polymorphic
A04P12051	4	12051190	polymorphic	polymorphic	polymorphic
A04P13832	4	13832221	polymorphic	-	polymorphic
A04P13862	4	13862044	polymorphic	polymorphic	polymorphic
A04P14094	4	14094000	polymorphic	polymorphic	polymorphic
A04P15423	4	15423041	-	-	polymorphic
A04P16193	4	16193857	polymorphic	polymorphic	polymorphic
A04P16758	4	16758811	polymorphic	polymorphic	polymorphic
A04P17877	4	17877700	polymorphic	polymorphic	polymorphic
A04P18193	4	18193793	polymorphic	-	polymorphic
A04P19054	4	19054543	polymorphic	-	polymorphic
A04P20855	4	20855753	polymorphic	polymorphic	polymorphic
A04P22100	4	22100499	polymorphic	polymorphic	polymorphic
A04P25462	4	25462788	polymorphic	polymorphic	polymorphic
A04P26711	4	26711892	polymorphic	-	polymorphic
A04P28046	4	28046145	polymorphic	-	polymorphic
A04P28224	4	28224324	polymorphic	polymorphic	polymorphic
A04P29134	4	29134385	polymorphic	-	polymorphic
A04P30037	4	30037782	polymorphic	polymorphic	polymorphic
A04P31237	4	31237465	-	-	polymorphic
A04P34106	4	34106264	-	polymorphic	polymorphic
A04P34324	4	34324434	polymorphic	-	polymorphic
A04P35294	4	35294395	polymorphic	polymorphic	polymorphic
A05P00226	5	226827	polymorphic	polymorphic	polymorphic
A05P01457	5	1457626	polymorphic	polymorphic	polymorphic
A05P02094	5	2094367	polymorphic	polymorphic	polymorphic
A05P03108	5	3108144	polymorphic	-	polymorphic
A05P04110	5	4110292	polymorphic	polymorphic	polymorphic
A05P05283	5	5283763	polymorphic	polymorphic	polymorphic
A05P06414	5	6414007	polymorphic	polymorphic	polymorphic
A05P09479	5	9479597	polymorphic	-	polymorphic
A05P10927	5	10927032	polymorphic	polymorphic	polymorphic
A05P11214	5	11214102	polymorphic	polymorphic	polymorphic
A05P12900	5	12900481	polymorphic	-	polymorphic
A05P13060	5	13060973	polymorphic	polymorphic	polymorphic
A05P14358	5	14358017	polymorphic	polymorphic	polymorphic
A05P16557	5	16557371	-	-	polymorphic
A05P17444	5	17444655	-	polymorphic	-
A05P18026	5	18026496	polymorphic	polymorphic	-
A05P20005	5	20005021	polymorphic	-	polymorphic
A05P20727	5	20727703	polymorphic	-	polymorphic
A05P21100	5	21100835	polymorphic	polymorphic	polymorphic
A05P23322	5	23322479	polymorphic	-	polymorphic
A05P24088	5	24088269	polymorphic	polymorphic	polymorphic
A05P25260	5	25260891	polymorphic	polymorphic	polymorphic
A05P26105	5	26105440	polymorphic	polymorphic	polymorphic
A05P26666	5	26666665	polymorphic	polymorphic	polymorphic
A05P28228	5	28228702	polymorphic	polymorphic	polymorphic
A05P29578	5	29578932	polymorphic	-	polymorphic
A06P00169	6	169150	polymorphic	-	polymorphic
A06P01381	6	1381202	polymorphic	-	polymorphic
A06P03059	6	3059753	-	-	polymorphic
A06P04601	6	4601521	polymorphic	-	polymorphic
A06P04615	6	4615047	polymorphic	-	polymorphic
A06P05192	6	5192546	polymorphic	polymorphic	polymorphic
A06P05198	6	5198047	polymorphic	polymorphic	polymorphic
A06P06448	6	6448891	polymorphic	polymorphic	polymorphic
A06P07097	6	7097760	polymorphic	polymorphic	polymorphic
A06P07137	6	7137739	polymorphic	polymorphic	polymorphic
A06P08188	6	8188540	polymorphic	polymorphic	polymorphic
A06P09267	6	9267891	polymorphic	polymorphic	polymorphic
A06P10436	6	10436058	polymorphic	polymorphic	polymorphic
A06P11212	6	11212411	polymorphic	polymorphic	polymorphic
A06P13296	6	13296279	polymorphic	polymorphic	polymorphic
A06P15744	6	15744491	polymorphic	polymorphic	polymorphic
A06P18019	6	18019835	polymorphic	-	polymorphic
A06P19199	6	19199344	polymorphic	-	polymorphic
A06P20145	6	20145959	polymorphic	polymorphic	polymorphic
A06P21217	6	21217361	polymorphic	-	polymorphic
A06P21317	6	21317422	polymorphic	polymorphic	polymorphic
A06P23505	6	23505828	polymorphic	polymorphic	-
A06P24234	6	24234117	polymorphic	polymorphic	polymorphic
A06P27164	6	27164715	-	polymorphic	-
A06P28032	6	28032702	polymorphic	-	polymorphic
A06P30106	6	30106918	polymorphic	polymorphic	polymorphic
A06P30164	6	30164427	polymorphic	-	polymorphic
A06P31022	6	31022717	polymorphic	-	polymorphic
A06P31065	6	31065453	polymorphic	-	polymorphic
A07P00445	7	445552	-	polymorphic	-
A07P01079	7	1079145	-	-	polymorphic
A07P01768	7	1768346	polymorphic	-	-
A07P02544	7	2544978	-	polymorphic	-
A07P05238	7	5238879	-	polymorphic	polymorphic
A07P06109	7	6109630	polymorphic	polymorphic	polymorphic
A07P06137	7	6137216	polymorphic	polymorphic	polymorphic
A07P07198	7	7198402	polymorphic	-	polymorphic
A07P07942	7	7942934	polymorphic	-	polymorphic
A07P11887	7	11887109	polymorphic	-	polymorphic
A07P12742	7	12742931	polymorphic	-	polymorphic
A07P13588	7	13588065	polymorphic	polymorphic	polymorphic
A07P15254	7	15254718	-	polymorphic	polymorphic
A07P16667	7	16667189	polymorphic	polymorphic	polymorphic
A07P17401	7	17401572	polymorphic	polymorphic	polymorphic
A07P18530	7	18530404	polymorphic	-	polymorphic
A07P19443	7	19443931	polymorphic	-	-
A07P20343	7	20343166	polymorphic	polymorphic	polymorphic
A07P21651	7	21651469	polymorphic	polymorphic	polymorphic
A07P22185	7	22185213	polymorphic	polymorphic	polymorphic
A07P22197	7	22197457	polymorphic	polymorphic	polymorphic
A07P23358	7	23358884	polymorphic	-	polymorphic
A07P27655	7	27655989	polymorphic	-	polymorphic
A07P28316	7	28316714	polymorphic	-	polymorphic
A07P28448	7	28448215	polymorphic	polymorphic	polymorphic
A07P29212	7	29212803	polymorphic	-	polymorphic
A08P00202	8	202261	polymorphic	-	-
A08P01555	8	1555672	polymorphic	polymorphic	polymorphic
A08P02005	8	2005229	polymorphic	polymorphic	polymorphic
A08P02018	8	2018969	polymorphic	polymorphic	polymorphic
A08P02040	8	2040479	polymorphic	polymorphic	polymorphic
A08P03143	8	3143009	-	-	polymorphic
A08P05578	8	5578721	polymorphic	-	polymorphic
A08P06170	8	6170595	polymorphic	-	polymorphic
A08P06244	8	6244862	-	-	polymorphic
A08P07567	8	7567441	-	polymorphic	polymorphic
A08P08320	8	8320758	-	polymorphic	-
A08P09044	8	9044782	polymorphic	polymorphic	polymorphic
A08P10618	8	10618126	polymorphic	-	polymorphic
A08P11468	8	11468923	polymorphic	-	polymorphic
A08P12868	8	12868123	polymorphic	-	polymorphic
A08P14363	8	14363029	polymorphic	-	-
A08P17560	8	17560243	polymorphic	-	-
A08P18833	8	18833700	polymorphic	polymorphic	polymorphic
A08P19324	8	19324914	polymorphic	polymorphic	polymorphic
A08P19330	8	19330016	polymorphic	polymorphic	polymorphic
A08P20230	8	20230231	polymorphic	polymorphic	polymorphic
A08P21099	8	21099187	polymorphic	-	polymorphic
A08P21659	8	21659643	polymorphic	-	polymorphic
A08P22433	8	22433862	polymorphic	-	polymorphic
A08P23255	8	23255958	polymorphic	-	polymorphic
A08P24236	8	24236187	polymorphic	polymorphic	polymorphic
A08P25335	8	25335654	polymorphic	polymorphic	polymorphic
A08P26245	8	26245515	polymorphic	polymorphic	polymorphic
A08P27134	8	27134191	-	polymorphic	polymorphic
A08P27294	8	27294638	-	polymorphic	polymorphic
A08P28130	8	28130166	polymorphic	polymorphic	polymorphic
A09P03639	9	3639034	polymorphic	-	polymorphic
A09P04570	9	4570797	polymorphic	polymorphic	polymorphic
A09P05117	9	5117308	polymorphic	polymorphic	polymorphic
A09P06588	9	6588290	polymorphic	-	-
A09P06590	9	6590871	polymorphic	-	-
A09P07331	9	7331833	polymorphic	polymorphic	polymorphic
A09P08124	9	8124874	polymorphic	polymorphic	polymorphic
A09P12377	9	12377304	polymorphic	polymorphic	polymorphic
A09P13162	9	13162951	polymorphic	-	polymorphic
A09P15621	9	15621086	polymorphic	polymorphic	polymorphic
A09P16346	9	16346127	polymorphic	polymorphic	polymorphic
A09P17072	9	17072982	polymorphic	-	-
A09P18034	9	18034655	polymorphic	polymorphic	polymorphic
A09P18339	9	18339424	polymorphic	-	polymorphic
A09P19496	9	19496353	polymorphic	polymorphic	polymorphic
A09P20054	9	20054477	polymorphic	polymorphic	polymorphic
A10P00063	10	63661	-	polymorphic	polymorphic
A10P02065	10	2065456	polymorphic	-	polymorphic
A10P03037	10	3037444	polymorphic	-	-
A10P05672	10	5672785	-	polymorphic	-
A10P07497	10	7497146	polymorphic	polymorphic	polymorphic
A10P08920	10	8920389	polymorphic	polymorphic	polymorphic
A10P09104	10	9104086	-	polymorphic	-
A10P12043	10	12043093	polymorphic	-	polymorphic
A10P13122	10	13122967	polymorphic	-	polymorphic
A10P14456	10	14456772	polymorphic	-	polymorphic
A10P15363	10	15363061	polymorphic	-	polymorphic
A10P16123	10	16123242	polymorphic	-	polymorphic
A10P17146	10	17146835	polymorphic	polymorphic	polymorphic
A10P18005	10	18005520	polymorphic	-	polymorphic
A10P18034	10	18034809	polymorphic	-	polymorphic
A10P19140	10	19140750	polymorphic	-	polymorphic
A10P20284	10	20284755	polymorphic	-	polymorphic
A10P22154	10	22154755	polymorphic	polymorphic	polymorphic
A11P01285	11	1285168	polymorphic	-	polymorphic
A11P02362	11	2362523	polymorphic	-	polymorphic
A11P03025	11	3025091	-	-	polymorphic
A11P04082	11	4082945	polymorphic	-	polymorphic
A11P04101	11	4101241	polymorphic	-	polymorphic
A11P05095	11	5095608	-	-	polymorphic
A11P05879	11	5879855	-	-	polymorphic
A11P06602	11	6602086	-	polymorphic	polymorphic
A11P07664	11	7664569	polymorphic	-	polymorphic
A11P09116	11	9116441	polymorphic	-	-
A11P10743	11	10743842	-	polymorphic	polymorphic
A11P13684	11	13684140	polymorphic	polymorphic	polymorphic
A11P14827	11	14827776	-	-	polymorphic
A11P15461	11	15461499	polymorphic	-	polymorphic
A11P16261	11	16261260	-	polymorphic	-
A11P17027	11	17027369	polymorphic	polymorphic	polymorphic
A11P17816	11	17816525	-	polymorphic	-
A11P18486	11	18486072	polymorphic	polymorphic	polymorphic
A11P19172	11	19172208	polymorphic	-	polymorphic
A11P20013	11	20013306	-	polymorphic	polymorphic
A11P22653	11	22653389	polymorphic	-	-
A11P24649	11	24649014	polymorphic	-	polymorphic
A11P25881	11	25881939	polymorphic	polymorphic	polymorphic
A11P27658	11	27658927	polymorphic	-	-
A11P28820	11	28820928	-	polymorphic	polymorphic
A11P28918	11	28918351	polymorphic	-	-
A12P00339	12	339171	polymorphic	polymorphic	polymorphic
A12P01166	12	1166217	-	polymorphic	-
A12P02180	12	2180855	polymorphic	polymorphic	polymorphic
A12P02825	12	2825484	-	-	polymorphic
A12P03566	12	3566078	-	-	polymorphic
A12P03594	12	3594079	polymorphic	polymorphic	polymorphic
A12P05053	12	5053618	polymorphic	-	polymorphic
A12P06746	12	6746727	polymorphic	-	polymorphic
A12P07996	12	7996916	polymorphic	-	polymorphic
A12P08861	12	8861681	polymorphic	polymorphic	-
A12P09548	12	9548052	-	-	polymorphic
A12P10862	12	10862463	polymorphic	polymorphic	polymorphic
A12P11736	12	11736089	polymorphic	polymorphic	polymorphic
A12P12393	12	12393340	polymorphic	polymorphic	polymorphic
A12P13993	12	13993085	-	polymorphic	polymorphic
A12P16574	12	16574264	polymorphic	-	polymorphic
A12P18311	12	18311982	polymorphic	-	polymorphic
A12P19886	12	19886802	polymorphic	-	polymorphic
A12P22450	12	22450339	polymorphic	polymorphic	polymorphic
A12P23064	12	23064967	polymorphic	polymorphic	polymorphic
A12P24258	12	24258627	-	-	polymorphic
A12P26341	12	26341467	-	-	polymorphic
A12P27058	12	27058809	polymorphic	-	polymorphic

## Sheet: Table S8_IR24 vs Rufi
Marker	Chr	Position_IRGSP1.0	IR24 vs Rufi_A19	IR24 vs Rufi_A20	IR24 vs Rufi_A21
A01P00302	1	302826	polymorphic	polymorphic	polymorphic
A01P00316	1	316909	polymorphic	polymorphic	polymorphic
A01P00317	1	317908	polymorphic	polymorphic	-
A01P01961	1	1961196	polymorphic	polymorphic	-
A01P02097	1	2097729	polymorphic	polymorphic	polymorphic
A01P03997	1	3997442	polymorphic	polymorphic	polymorphic
A01P04876	1	4876990	polymorphic	-	polymorphic
A01P07315	1	7315489	polymorphic	polymorphic	polymorphic
A01P08402	1	8402474	polymorphic	polymorphic	-
A01P10284	1	10284855	polymorphic	polymorphic	polymorphic
A01P11231	1	11231827	polymorphic	-	polymorphic
A01P12645	1	12645071	polymorphic	-	polymorphic
A01P13317	1	13317978	polymorphic	polymorphic	polymorphic
A01P14322	1	14322682	-	polymorphic	-
A01P14331	1	14331473	-	polymorphic	-
A01P15480	1	15480750	polymorphic	-	-
A01P17986	1	17986434	polymorphic	-	polymorphic
A01P19295	1	19295311	polymorphic	polymorphic	polymorphic
A01P20255	1	20255998	polymorphic	-	polymorphic
A01P21186	1	21186166	polymorphic	-	polymorphic
A01P22673	1	22673996	-	-	polymorphic
A01P23210	1	23210042	polymorphic	polymorphic	polymorphic
A01P23216	1	23216475	polymorphic	polymorphic	polymorphic
A01P23866	1	23866227	polymorphic	polymorphic	-
A01P24575	1	24575647	-	polymorphic	-
A01P25459	1	25459043	polymorphic	polymorphic	polymorphic
A01P27100	1	27100476	-	polymorphic	-
A01P28014	1	28014871	polymorphic	-	polymorphic
A01P28760	1	28760549	polymorphic	polymorphic	-
A01P29533	1	29533413	polymorphic	polymorphic	polymorphic
A01P30020	1	30020834	polymorphic	-	polymorphic
A01P31353	1	31353762	polymorphic	polymorphic	polymorphic
A01P32227	1	32227678	polymorphic	polymorphic	polymorphic
A01P33300	1	33300069	polymorphic	polymorphic	polymorphic
A01P34148	1	34148685	polymorphic	polymorphic	polymorphic
A01P35144	1	35144298	-	polymorphic	-
A01P35916	1	35916006	polymorphic	polymorphic	polymorphic
A01P37603	1	37603451	polymorphic	polymorphic	polymorphic
A01P37714	1	37714949	polymorphic	polymorphic	-
A01P38679	1	38679729	polymorphic	polymorphic	-
A01P39666	1	39666645	polymorphic	-	polymorphic
A01P41894	1	41894852	-	-	polymorphic
A01P42860	1	42860850	polymorphic	-	polymorphic
A02P00081	2	81290	-	polymorphic	-
A02P01132	2	1132222	polymorphic	-	polymorphic
A02P02106	2	2106480	-	-	polymorphic
A02P02111	2	2111829	polymorphic	-	-
A02P03360	2	3360205	polymorphic	polymorphic	polymorphic
A02P03364	2	3364917	polymorphic	polymorphic	polymorphic
A02P04865	2	4865622	polymorphic	-	-
A02P05317	2	5317027	polymorphic	-	-
A02P05851	2	5851154	-	-	polymorphic
A02P06639	2	6639998	-	-	polymorphic
A02P07438	2	7438169	polymorphic	polymorphic	polymorphic
A02P08443	2	8443000	polymorphic	-	-
A02P09510	2	9510187	-	polymorphic	polymorphic
A02P10359	2	10359774	polymorphic	-	-
A02P11700	2	11700832	polymorphic	-	polymorphic
A02P15950	2	15950735	polymorphic	-	polymorphic
A02P17490	2	17490364	polymorphic	polymorphic	polymorphic
A02P17498	2	17498344	-	polymorphic	polymorphic
A02P19327	2	19327959	polymorphic	polymorphic	polymorphic
A02P20144	2	20144451	-	polymorphic	-
A02P21019	2	21019399	-	polymorphic	polymorphic
A02P21023	2	21023513	-	polymorphic	polymorphic
A02P22273	2	22273498	polymorphic	-	polymorphic
A02P23648	2	23648445	polymorphic	-	polymorphic
A02P23682	2	23682034	polymorphic	-	polymorphic
A02P24167	2	24167040	-	polymorphic	-
A02P25783	2	25783039	polymorphic	-	polymorphic
A02P25881	2	25881398	-	-	polymorphic
A02P26934	2	26934328	-	-	polymorphic
A02P28165	2	28165341	polymorphic	polymorphic	polymorphic
A02P28238	2	28238471	polymorphic	-	polymorphic
A02P29212	2	29212636	polymorphic	-	polymorphic
A02P30538	2	30538069	polymorphic	-	polymorphic
A02P31137	2	31137845	polymorphic	-	polymorphic
A02P34051	2	34051053	polymorphic	polymorphic	polymorphic
A02P35015	2	35015526	-	polymorphic	polymorphic
A03P00089	3	89487	polymorphic	polymorphic	polymorphic
A03P00091	3	91540	polymorphic	polymorphic	polymorphic
A03P00094	3	94950	polymorphic	polymorphic	polymorphic
A03P01007	3	1007905	polymorphic	-	polymorphic
A03P03347	3	3347019	polymorphic	polymorphic	polymorphic
A03P04080	3	4080319	polymorphic	-	polymorphic
A03P05189	3	5189428	polymorphic	-	-
A03P07075	3	7075209	polymorphic	polymorphic	polymorphic
A03P08139	3	8139530	polymorphic	-	polymorphic
A03P08177	3	8177558	-	polymorphic	polymorphic
A03P09039	3	9039237	polymorphic	polymorphic	polymorphic
A03P10151	3	10151306	polymorphic	polymorphic	polymorphic
A03P11076	3	11076128	polymorphic	-	polymorphic
A03P12132	3	12132852	polymorphic	polymorphic	polymorphic
A03P12265	3	12265396	polymorphic	polymorphic	polymorphic
A03P12928	3	12928733	-	polymorphic	-
A03P13026	3	13026964	polymorphic	polymorphic	polymorphic
A03P13317	3	13317609	-	-	polymorphic
A03P15215	3	15215961	-	polymorphic	-
A03P16583	3	16583633	polymorphic	-	polymorphic
A03P19931	3	19931311	polymorphic	-	polymorphic
A03P20246	3	20246553	polymorphic	polymorphic	polymorphic
A03P22278	3	22278881	polymorphic	polymorphic	polymorphic
A03P23446	3	23446667	polymorphic	polymorphic	polymorphic
A03P24625	3	24625946	polymorphic	polymorphic	-
A03P25200	3	25200130	-	polymorphic	-
A03P26042	3	26042431	polymorphic	-	polymorphic
A03P26207	3	26207648	polymorphic	-	-
A03P26279	3	26279289	polymorphic	-	polymorphic
A03P27107	3	27107751	polymorphic	polymorphic	polymorphic
A03P30243	3	30243976	polymorphic	polymorphic	polymorphic
A03P32570	3	32570924	polymorphic	polymorphic	polymorphic
A03P33090	3	33090071	polymorphic	polymorphic	polymorphic
A03P35188	3	35188864	polymorphic	-	polymorphic
A03P35194	3	35194785	polymorphic	-	polymorphic
A03P36111	3	36111084	polymorphic	-	polymorphic
A04P00439	4	439976	polymorphic	polymorphic	polymorphic
A04P01363	4	1363145	polymorphic	polymorphic	polymorphic
A04P02404	4	2404730	polymorphic	polymorphic	-
A04P04207	4	4207202	-	polymorphic	-
A04P04408	4	4408457	polymorphic	-	polymorphic
A04P04460	4	4460308	-	-	polymorphic
A04P05121	4	5121856	polymorphic	-	polymorphic
A04P05733	4	5733236	polymorphic	-	polymorphic
A04P06638	4	6638861	-	-	polymorphic
A04P11895	4	11895069	polymorphic	-	polymorphic
A04P12051	4	12051190	polymorphic	polymorphic	polymorphic
A04P13832	4	13832221	polymorphic	polymorphic	polymorphic
A04P13862	4	13862044	polymorphic	polymorphic	-
A04P14094	4	14094000	polymorphic	polymorphic	polymorphic
A04P16193	4	16193857	polymorphic	-	polymorphic
A04P16758	4	16758811	polymorphic	polymorphic	polymorphic
A04P17877	4	17877700	polymorphic	polymorphic	polymorphic
A04P19054	4	19054543	polymorphic	-	polymorphic
A04P20855	4	20855753	polymorphic	polymorphic	polymorphic
A04P21876	4	21876606	-	-	polymorphic
A04P22100	4	22100499	polymorphic	polymorphic	polymorphic
A04P25462	4	25462788	polymorphic	polymorphic	polymorphic
A04P28046	4	28046145	polymorphic	-	polymorphic
A04P28224	4	28224324	polymorphic	polymorphic	polymorphic
A04P29134	4	29134385	polymorphic	-	polymorphic
A04P30037	4	30037782	polymorphic	polymorphic	polymorphic
A04P30045	4	30045181	polymorphic	-	-
A04P31237	4	31237465	polymorphic	polymorphic	polymorphic
A04P32170	4	32170782	-	polymorphic	polymorphic
A04P34106	4	34106264	-	-	polymorphic
A04P34324	4	34324434	-	polymorphic	polymorphic
A04P35294	4	35294395	-	polymorphic	polymorphic
A05P00226	5	226827	polymorphic	polymorphic	polymorphic
A05P00597	5	597372	-	polymorphic	-
A05P01457	5	1457626	polymorphic	-	polymorphic
A05P02094	5	2094367	polymorphic	polymorphic	-
A05P03108	5	3108144	-	-	polymorphic
A05P04110	5	4110292	polymorphic	polymorphic	polymorphic
A05P05283	5	5283763	polymorphic	polymorphic	-
A05P06414	5	6414007	polymorphic	polymorphic	polymorphic
A05P08866	5	8866368	-	polymorphic	-
A05P10927	5	10927032	polymorphic	polymorphic	polymorphic
A05P11214	5	11214102	polymorphic	polymorphic	polymorphic
A05P13060	5	13060973	polymorphic	polymorphic	polymorphic
A05P14358	5	14358017	polymorphic	polymorphic	polymorphic
A05P16557	5	16557371	polymorphic	polymorphic	polymorphic
A05P17444	5	17444655	-	polymorphic	polymorphic
A05P18026	5	18026496	polymorphic	polymorphic	polymorphic
A05P20005	5	20005021	polymorphic	-	-
A05P20727	5	20727703	polymorphic	-	polymorphic
A05P21100	5	21100835	polymorphic	polymorphic	polymorphic
A05P22258	5	22258664	-	-	polymorphic
A05P23322	5	23322479	-	-	polymorphic
A05P24088	5	24088269	polymorphic	polymorphic	-
A05P25260	5	25260891	polymorphic	polymorphic	polymorphic
A05P26105	5	26105440	polymorphic	polymorphic	polymorphic
A05P26666	5	26666665	polymorphic	polymorphic	polymorphic
A05P28228	5	28228702	polymorphic	polymorphic	polymorphic
A05P29578	5	29578932	polymorphic	-	polymorphic
A06P00169	6	169150	polymorphic	-	polymorphic
A06P01381	6	1381202	polymorphic	polymorphic	-
A06P03059	6	3059753	-	polymorphic	polymorphic
A06P05192	6	5192546	polymorphic	-	-
A06P05198	6	5198047	polymorphic	-	polymorphic
A06P06448	6	6448891	polymorphic	polymorphic	polymorphic
A06P07097	6	7097760	polymorphic	polymorphic	polymorphic
A06P07137	6	7137739	-	polymorphic	-
A06P08188	6	8188540	polymorphic	polymorphic	polymorphic
A06P09267	6	9267891	-	polymorphic	-
A06P10436	6	10436058	polymorphic	-	polymorphic
A06P11179	6	11179393	polymorphic	-	polymorphic
A06P11212	6	11212411	polymorphic	polymorphic	polymorphic
A06P13296	6	13296279	polymorphic	-	polymorphic
A06P15744	6	15744491	polymorphic	polymorphic	polymorphic
A06P18019	6	18019835	-	-	polymorphic
A06P20145	6	20145959	polymorphic	polymorphic	polymorphic
A06P21217	6	21217361	polymorphic	-	polymorphic
A06P21317	6	21317422	polymorphic	polymorphic	polymorphic
A06P23505	6	23505828	polymorphic	-	polymorphic
A06P24234	6	24234117	polymorphic	polymorphic	polymorphic
A06P27164	6	27164715	polymorphic	-	polymorphic
A06P28032	6	28032702	polymorphic	polymorphic	polymorphic
A06P29438	6	29438776	polymorphic	-	-
A06P30106	6	30106918	polymorphic	polymorphic	polymorphic
A06P30164	6	30164427	polymorphic	-	polymorphic
A06P31022	6	31022717	polymorphic	-	polymorphic
A06P31065	6	31065453	-	-	polymorphic
A07P00445	7	445552	-	polymorphic	-
A07P01079	7	1079145	-	polymorphic	polymorphic
A07P01768	7	1768346	polymorphic	-	polymorphic
A07P02544	7	2544978	-	polymorphic	-
A07P05238	7	5238879	polymorphic	-	-
A07P06109	7	6109630	polymorphic	polymorphic	polymorphic
A07P06137	7	6137216	polymorphic	polymorphic	polymorphic
A07P07198	7	7198402	polymorphic	-	polymorphic
A07P07942	7	7942934	polymorphic	-	polymorphic
A07P11887	7	11887109	polymorphic	-	polymorphic
A07P12716	7	12716135	polymorphic	-	polymorphic
A07P12742	7	12742931	polymorphic	polymorphic	polymorphic
A07P13588	7	13588065	polymorphic	polymorphic	polymorphic
A07P15254	7	15254718	polymorphic	-	-
A07P16667	7	16667189	-	polymorphic	polymorphic
A07P17401	7	17401572	polymorphic	polymorphic	polymorphic
A07P18530	7	18530404	polymorphic	-	polymorphic
A07P19443	7	19443931	polymorphic	-	polymorphic
A07P20343	7	20343166	-	polymorphic	-
A07P21651	7	21651469	polymorphic	polymorphic	polymorphic
A07P22185	7	22185213	polymorphic	polymorphic	polymorphic
A07P22197	7	22197457	polymorphic	polymorphic	polymorphic
A07P23358	7	23358884	polymorphic	-	polymorphic
A07P27655	7	27655989	polymorphic	-	polymorphic
A07P28316	7	28316714	polymorphic	-	polymorphic
A07P28448	7	28448215	polymorphic	-	polymorphic
A07P29212	7	29212803	polymorphic	-	polymorphic
A08P00202	8	202261	polymorphic	polymorphic	-
A08P01555	8	1555672	-	polymorphic	polymorphic
A08P02005	8	2005229	-	polymorphic	polymorphic
A08P02018	8	2018969	polymorphic	polymorphic	polymorphic
A08P02040	8	2040479	polymorphic	polymorphic	polymorphic
A08P03143	8	3143009	-	-	polymorphic
A08P04516	8	4516719	polymorphic	-	-
A08P05578	8	5578721	polymorphic	polymorphic	polymorphic
A08P06170	8	6170595	-	polymorphic	-
A08P06244	8	6244862	polymorphic	-	polymorphic
A08P07567	8	7567441	polymorphic	polymorphic	polymorphic
A08P08320	8	8320758	-	polymorphic	polymorphic
A08P09044	8	9044782	-	polymorphic	-
A08P10618	8	10618126	-	-	polymorphic
A08P11468	8	11468923	polymorphic	polymorphic	polymorphic
A08P12868	8	12868123	polymorphic	polymorphic	polymorphic
A08P14363	8	14363029	polymorphic	-	-
A08P16339	8	16339836	polymorphic	-	polymorphic
A08P17560	8	17560243	polymorphic	-	polymorphic
A08P18833	8	18833700	polymorphic	polymorphic	polymorphic
A08P19324	8	19324914	polymorphic	polymorphic	polymorphic
A08P19330	8	19330016	-	polymorphic	polymorphic
A08P20162	8	20162232	polymorphic	-	polymorphic
A08P20216	8	20216264	-	-	polymorphic
A08P20230	8	20230231	polymorphic	polymorphic	polymorphic
A08P21659	8	21659643	polymorphic	-	polymorphic
A08P22433	8	22433862	polymorphic	-	polymorphic
A08P23255	8	23255958	polymorphic	-	polymorphic
A08P24236	8	24236187	polymorphic	polymorphic	polymorphic
A08P25335	8	25335654	polymorphic	polymorphic	polymorphic
A08P26245	8	26245515	polymorphic	polymorphic	polymorphic
A08P27134	8	27134191	polymorphic	-	polymorphic
A08P27294	8	27294638	polymorphic	polymorphic	polymorphic
A08P28130	8	28130166	polymorphic	polymorphic	polymorphic
A09P03639	9	3639034	polymorphic	-	polymorphic
A09P04570	9	4570797	polymorphic	polymorphic	polymorphic
A09P05117	9	5117308	-	polymorphic	polymorphic
A09P07331	9	7331833	polymorphic	polymorphic	polymorphic
A09P08124	9	8124874	polymorphic	polymorphic	polymorphic
A09P09438	9	9438361	polymorphic	polymorphic	-
A09P10341	9	10341551	-	-	polymorphic
A09P11829	9	11829343	polymorphic	-	-
A09P12377	9	12377304	-	-	polymorphic
A09P13162	9	13162951	polymorphic	polymorphic	polymorphic
A09P14027	9	14027703	polymorphic	-	-
A09P15621	9	15621086	polymorphic	-	polymorphic
A09P16346	9	16346127	polymorphic	polymorphic	polymorphic
A09P18034	9	18034655	-	polymorphic	polymorphic
A09P18339	9	18339424	polymorphic	-	polymorphic
A09P19496	9	19496353	polymorphic	polymorphic	polymorphic
A09P20054	9	20054477	-	polymorphic	polymorphic
A09P22574	9	22574844	-	-	polymorphic
A10P00063	10	63661	polymorphic	polymorphic	-
A10P02065	10	2065456	polymorphic	polymorphic	polymorphic
A10P07497	10	7497146	polymorphic	polymorphic	polymorphic
A10P09104	10	9104086	-	polymorphic	-
A10P12043	10	12043093	-	-	polymorphic
A10P13122	10	13122967	polymorphic	-	-
A10P14456	10	14456772	-	polymorphic	polymorphic
A10P15363	10	15363061	polymorphic	-	-
A10P16123	10	16123242	polymorphic	-	polymorphic
A10P17146	10	17146835	polymorphic	polymorphic	polymorphic
A10P18034	10	18034809	polymorphic	-	polymorphic
A10P19140	10	19140750	-	-	polymorphic
A10P22154	10	22154755	polymorphic	polymorphic	polymorphic
A11P00343	11	343668	-	-	polymorphic
A11P01285	11	1285168	polymorphic	-	polymorphic
A11P04082	11	4082945	polymorphic	-	polymorphic
A11P04101	11	4101241	polymorphic	polymorphic	polymorphic
A11P05095	11	5095608	-	polymorphic	polymorphic
A11P06602	11	6602086	polymorphic	polymorphic	polymorphic
A11P07664	11	7664569	-	-	polymorphic
A11P09116	11	9116441	-	polymorphic	polymorphic
A11P10743	11	10743842	polymorphic	-	polymorphic
A11P13684	11	13684140	polymorphic	polymorphic	polymorphic
A11P14827	11	14827776	-	-	polymorphic
A11P15461	11	15461499	polymorphic	-	-
A11P17027	11	17027369	-	polymorphic	polymorphic
A11P19172	11	19172208	-	polymorphic	-
A11P20013	11	20013306	polymorphic	polymorphic	-
A11P20724	11	20724152	polymorphic	-	polymorphic
A11P21893	11	21893260	-	-	polymorphic
A11P23608	11	23608502	-	polymorphic	-
A11P24649	11	24649014	polymorphic	-	-
A11P25204	11	25204445	polymorphic	polymorphic	-
A11P25881	11	25881939	-	polymorphic	-
A11P27658	11	27658927	polymorphic	-	-
A11P28820	11	28820928	polymorphic	-	-
A11P28918	11	28918351	-	-	polymorphic
A12P00339	12	339171	polymorphic	polymorphic	polymorphic
A12P01166	12	1166217	-	polymorphic	-
A12P02180	12	2180855	-	polymorphic	polymorphic
A12P02825	12	2825484	-	-	polymorphic
A12P03566	12	3566078	-	-	polymorphic
A12P03594	12	3594079	-	polymorphic	-
A12P04216	12	4216912	-	polymorphic	polymorphic
A12P05053	12	5053618	-	-	polymorphic
A12P06746	12	6746727	polymorphic	-	polymorphic
A12P07291	12	7291996	polymorphic	-	polymorphic
A12P10862	12	10862463	-	polymorphic	-
A12P11736	12	11736089	-	polymorphic	polymorphic
A12P12393	12	12393340	polymorphic	polymorphic	polymorphic
A12P13993	12	13993085	polymorphic	polymorphic	polymorphic
A12P16574	12	16574264	polymorphic	polymorphic	polymorphic
A12P22450	12	22450339	polymorphic	polymorphic	polymorphic
A12P23064	12	23064967	polymorphic	polymorphic	polymorphic
A12P24258	12	24258627	polymorphic	polymorphic	polymorphic
A12P25039	12	25039920	-	-	polymorphic
A12P27058	12	27058809	polymorphic	-	polymorphic

## Sheet: Table S9_IR24 vs Japo
Marker	Chr	Position_IRGSP1.0	IR24 vs Japo_A22	IR24 vs Japo_A23	IR24 vs Japo_A24
A01P00302	1	302826	polymorphic	polymorphic	polymorphic
A01P00316	1	316909	polymorphic	polymorphic	polymorphic
A01P01961	1	1961196	polymorphic	polymorphic	polymorphic
A01P02097	1	2097729	polymorphic	polymorphic	polymorphic
A01P03997	1	3997442	polymorphic	polymorphic	polymorphic
A01P04876	1	4876990	polymorphic	polymorphic	polymorphic
A01P07315	1	7315489	polymorphic	polymorphic	polymorphic
A01P10284	1	10284855	polymorphic	polymorphic	polymorphic
A01P11231	1	11231827	polymorphic	polymorphic	polymorphic
A01P12645	1	12645071	polymorphic	polymorphic	polymorphic
A01P13317	1	13317978	polymorphic	polymorphic	polymorphic
A01P14322	1	14322682	polymorphic	polymorphic	polymorphic
A01P14811	1	14811313	polymorphic	polymorphic	polymorphic
A01P15480	1	15480750	polymorphic	polymorphic	polymorphic
A01P16058	1	16058366	polymorphic	polymorphic	polymorphic
A01P17986	1	17986434	polymorphic	polymorphic	polymorphic
A01P19295	1	19295311	polymorphic	polymorphic	polymorphic
A01P23216	1	23216475	polymorphic	polymorphic	polymorphic
A01P24575	1	24575647	polymorphic	polymorphic	polymorphic
A01P25459	1	25459043	polymorphic	polymorphic	polymorphic
A01P26042	1	26042089	polymorphic	polymorphic	polymorphic
A01P27100	1	27100476	polymorphic	polymorphic	-
A01P28014	1	28014871	polymorphic	polymorphic	polymorphic
A01P29533	1	29533413	polymorphic	polymorphic	polymorphic
A01P30020	1	30020834	polymorphic	polymorphic	polymorphic
A01P31353	1	31353762	polymorphic	polymorphic	-
A01P32227	1	32227678	polymorphic	polymorphic	polymorphic
A01P33300	1	33300069	polymorphic	polymorphic	polymorphic
A01P34148	1	34148685	polymorphic	polymorphic	polymorphic
A01P35144	1	35144298	polymorphic	polymorphic	polymorphic
A01P35916	1	35916006	polymorphic	polymorphic	polymorphic
A01P37603	1	37603451	polymorphic	polymorphic	polymorphic
A01P37714	1	37714949	polymorphic	polymorphic	polymorphic
A01P38679	1	38679729	polymorphic	polymorphic	polymorphic
A01P39666	1	39666645	polymorphic	polymorphic	polymorphic
A02P02106	2	2106480	-	polymorphic	-
A02P02111	2	2111829	polymorphic	polymorphic	polymorphic
A02P03360	2	3360205	polymorphic	-	polymorphic
A02P03364	2	3364917	polymorphic	-	polymorphic
A02P04865	2	4865622	polymorphic	polymorphic	polymorphic
A02P05287	2	5287827	polymorphic	polymorphic	polymorphic
A02P05317	2	5317027	polymorphic	polymorphic	polymorphic
A02P05851	2	5851154	polymorphic	polymorphic	polymorphic
A02P06639	2	6639998	polymorphic	polymorphic	polymorphic
A02P08443	2	8443000	polymorphic	polymorphic	polymorphic
A02P09510	2	9510187	polymorphic	polymorphic	polymorphic
A02P11700	2	11700832	polymorphic	polymorphic	polymorphic
A02P15950	2	15950735	polymorphic	polymorphic	polymorphic
A02P17490	2	17490364	polymorphic	polymorphic	polymorphic
A02P17498	2	17498344	polymorphic	polymorphic	polymorphic
A02P19327	2	19327959	polymorphic	polymorphic	polymorphic
A02P22273	2	22273498	polymorphic	polymorphic	polymorphic
A02P23648	2	23648445	polymorphic	polymorphic	polymorphic
A02P23682	2	23682034	polymorphic	polymorphic	polymorphic
A02P24167	2	24167040	-	polymorphic	-
A02P25783	2	25783039	polymorphic	polymorphic	polymorphic
A02P26934	2	26934328	polymorphic	polymorphic	polymorphic
A02P30538	2	30538069	polymorphic	polymorphic	polymorphic
A02P31137	2	31137845	polymorphic	polymorphic	polymorphic
A02P34051	2	34051053	polymorphic	polymorphic	polymorphic
A02P35015	2	35015526	polymorphic	polymorphic	polymorphic
A03P01007	3	1007905	polymorphic	polymorphic	polymorphic
A03P04080	3	4080319	polymorphic	polymorphic	polymorphic
A03P05189	3	5189428	polymorphic	polymorphic	polymorphic
A03P07075	3	7075209	polymorphic	polymorphic	polymorphic
A03P08139	3	8139530	polymorphic	polymorphic	polymorphic
A03P08177	3	8177558	polymorphic	polymorphic	polymorphic
A03P09039	3	9039237	polymorphic	polymorphic	polymorphic
A03P10151	3	10151306	polymorphic	polymorphic	polymorphic
A03P12132	3	12132852	polymorphic	polymorphic	polymorphic
A03P12265	3	12265396	polymorphic	polymorphic	polymorphic
A03P13317	3	13317609	polymorphic	polymorphic	polymorphic
A03P15215	3	15215961	-	polymorphic	-
A03P16583	3	16583633	-	polymorphic	-
A03P19931	3	19931311	-	polymorphic	-
A03P20246	3	20246553	-	polymorphic	-
A03P22278	3	22278881	polymorphic	polymorphic	polymorphic
A03P23446	3	23446667	polymorphic	polymorphic	polymorphic
A03P26279	3	26279289	polymorphic	polymorphic	polymorphic
A03P27107	3	27107751	-	polymorphic	polymorphic
A03P30243	3	30243976	polymorphic	polymorphic	polymorphic
A03P32570	3	32570924	polymorphic	polymorphic	polymorphic
A03P34037	3	34037170	polymorphic	polymorphic	polymorphic
A03P35188	3	35188864	polymorphic	polymorphic	polymorphic
A03P35194	3	35194785	polymorphic	polymorphic	polymorphic
A03P36111	3	36111084	polymorphic	-	polymorphic
A04P00439	4	439976	polymorphic	polymorphic	polymorphic
A04P01363	4	1363145	polymorphic	polymorphic	polymorphic
A04P02404	4	2404730	polymorphic	-	polymorphic
A04P04207	4	4207202	polymorphic	polymorphic	polymorphic
A04P04408	4	4408457	polymorphic	polymorphic	polymorphic
A04P04460	4	4460308	polymorphic	polymorphic	polymorphic
A04P05121	4	5121856	polymorphic	polymorphic	polymorphic
A04P06638	4	6638861	polymorphic	polymorphic	polymorphic
A04P08530	4	8530832	polymorphic	polymorphic	polymorphic
A04P11275	4	11275497	polymorphic	polymorphic	polymorphic
A04P11418	4	11418756	polymorphic	polymorphic	polymorphic
A04P11895	4	11895069	polymorphic	polymorphic	polymorphic
A04P12051	4	12051190	polymorphic	polymorphic	polymorphic
A04P13832	4	13832221	polymorphic	polymorphic	polymorphic
A04P13862	4	13862044	polymorphic	polymorphic	polymorphic
A04P14094	4	14094000	polymorphic	polymorphic	polymorphic
A04P20855	4	20855753	polymorphic	polymorphic	polymorphic
A04P25462	4	25462788	polymorphic	polymorphic	polymorphic
A04P28046	4	28046145	polymorphic	polymorphic	polymorphic
A04P28224	4	28224324	polymorphic	polymorphic	polymorphic
A04P29134	4	29134385	polymorphic	polymorphic	polymorphic
A04P30037	4	30037782	polymorphic	polymorphic	polymorphic
A04P30045	4	30045181	-	polymorphic	-
A04P31237	4	31237465	polymorphic	polymorphic	polymorphic
A04P32170	4	32170782	polymorphic	-	polymorphic
A04P34324	4	34324434	polymorphic	polymorphic	polymorphic
A04P35294	4	35294395	polymorphic	polymorphic	polymorphic
A05P00226	5	226827	polymorphic	polymorphic	polymorphic
A05P01457	5	1457626	polymorphic	polymorphic	polymorphic
A05P02094	5	2094367	polymorphic	polymorphic	polymorphic
A05P03108	5	3108144	polymorphic	polymorphic	polymorphic
A05P04110	5	4110292	polymorphic	polymorphic	polymorphic
A05P08866	5	8866368	polymorphic	polymorphic	polymorphic
A05P09478	5	9478243	-	polymorphic	-
A05P09479	5	9479597	polymorphic	polymorphic	polymorphic
A05P14358	5	14358017	polymorphic	polymorphic	polymorphic
A05P16557	5	16557371	-	polymorphic	-
A05P20727	5	20727703	polymorphic	polymorphic	polymorphic
A05P21100	5	21100835	polymorphic	polymorphic	polymorphic
A05P23322	5	23322479	polymorphic	polymorphic	polymorphic
A05P25260	5	25260891	polymorphic	polymorphic	polymorphic
A05P26105	5	26105440	-	polymorphic	polymorphic
A05P26666	5	26666665	polymorphic	polymorphic	polymorphic
A05P28228	5	28228702	polymorphic	polymorphic	polymorphic
A05P29578	5	29578932	polymorphic	polymorphic	polymorphic
A06P00169	6	169150	polymorphic	polymorphic	polymorphic
A06P04601	6	4601521	polymorphic	polymorphic	polymorphic
A06P04615	6	4615047	polymorphic	polymorphic	polymorphic
A06P05192	6	5192546	polymorphic	-	polymorphic
A06P05198	6	5198047	polymorphic	-	polymorphic
A06P06448	6	6448891	polymorphic	-	polymorphic
A06P07097	6	7097760	polymorphic	polymorphic	polymorphic
A06P07137	6	7137739	polymorphic	polymorphic	polymorphic
A06P08188	6	8188540	polymorphic	polymorphic	polymorphic
A06P09267	6	9267891	-	polymorphic	-
A06P10436	6	10436058	polymorphic	polymorphic	polymorphic
A06P11179	6	11179393	polymorphic	polymorphic	polymorphic
A06P11212	6	11212411	polymorphic	polymorphic	polymorphic
A06P13296	6	13296279	polymorphic	polymorphic	polymorphic
A06P15744	6	15744491	polymorphic	polymorphic	polymorphic
A06P18019	6	18019835	-	polymorphic	-
A06P19199	6	19199344	-	polymorphic	-
A06P20145	6	20145959	polymorphic	polymorphic	polymorphic
A06P21217	6	21217361	polymorphic	polymorphic	polymorphic
A06P21317	6	21317422	polymorphic	-	polymorphic
A06P22133	6	22133798	polymorphic	polymorphic	polymorphic
A06P23505	6	23505828	polymorphic	polymorphic	polymorphic
A06P24234	6	24234117	-	polymorphic	-
A06P27164	6	27164715	polymorphic	polymorphic	polymorphic
A06P28032	6	28032702	polymorphic	polymorphic	polymorphic
A06P30106	6	30106918	polymorphic	polymorphic	polymorphic
A06P30164	6	30164427	polymorphic	polymorphic	polymorphic
A06P31065	6	31065453	polymorphic	polymorphic	polymorphic
A07P05238	7	5238879	polymorphic	polymorphic	polymorphic
A07P07198	7	7198402	polymorphic	polymorphic	polymorphic
A07P07942	7	7942934	polymorphic	polymorphic	polymorphic
A07P09975	7	9975846	-	polymorphic	-
A07P11887	7	11887109	-	polymorphic	-
A07P12716	7	12716135	-	polymorphic	-
A07P12742	7	12742931	polymorphic	polymorphic	polymorphic
A07P13588	7	13588065	polymorphic	polymorphic	polymorphic
A07P15254	7	15254718	polymorphic	polymorphic	polymorphic
A07P16667	7	16667189	polymorphic	polymorphic	polymorphic
A07P17401	7	17401572	polymorphic	polymorphic	polymorphic
A07P18530	7	18530404	polymorphic	polymorphic	polymorphic
A07P19443	7	19443931	polymorphic	polymorphic	polymorphic
A07P20343	7	20343166	polymorphic	polymorphic	polymorphic
A07P21651	7	21651469	polymorphic	polymorphic	polymorphic
A07P22185	7	22185213	polymorphic	polymorphic	polymorphic
A07P22197	7	22197457	polymorphic	polymorphic	polymorphic
A07P27655	7	27655989	polymorphic	polymorphic	polymorphic
A07P28448	7	28448215	polymorphic	polymorphic	polymorphic
A07P29212	7	29212803	polymorphic	polymorphic	polymorphic
A08P00202	8	202261	-	polymorphic	-
A08P01555	8	1555672	polymorphic	polymorphic	polymorphic
A08P02005	8	2005229	polymorphic	polymorphic	polymorphic
A08P02018	8	2018969	polymorphic	polymorphic	polymorphic
A08P02040	8	2040479	polymorphic	polymorphic	polymorphic
A08P03143	8	3143009	-	polymorphic	-
A08P05578	8	5578721	polymorphic	polymorphic	polymorphic
A08P06170	8	6170595	polymorphic	polymorphic	polymorphic
A08P06244	8	6244862	polymorphic	polymorphic	polymorphic
A08P07567	8	7567441	polymorphic	polymorphic	polymorphic
A08P08320	8	8320758	polymorphic	polymorphic	polymorphic
A08P09044	8	9044782	polymorphic	polymorphic	polymorphic
A08P10618	8	10618126	polymorphic	polymorphic	polymorphic
A08P11468	8	11468923	polymorphic	polymorphic	polymorphic
A08P12868	8	12868123	polymorphic	polymorphic	polymorphic
A08P16339	8	16339836	polymorphic	polymorphic	polymorphic
A08P18833	8	18833700	polymorphic	polymorphic	polymorphic
A08P19324	8	19324914	polymorphic	polymorphic	polymorphic
A08P19330	8	19330016	polymorphic	polymorphic	polymorphic
A08P20162	8	20162232	polymorphic	polymorphic	-
A08P20230	8	20230231	polymorphic	polymorphic	polymorphic
A08P21099	8	21099187	polymorphic	polymorphic	polymorphic
A08P21659	8	21659643	polymorphic	polymorphic	polymorphic
A08P22433	8	22433862	polymorphic	polymorphic	polymorphic
A08P23255	8	23255958	polymorphic	polymorphic	polymorphic
A08P25335	8	25335654	polymorphic	polymorphic	polymorphic
A08P26245	8	26245515	polymorphic	polymorphic	-
A08P27134	8	27134191	polymorphic	polymorphic	polymorphic
A08P27294	8	27294638	polymorphic	polymorphic	polymorphic
A08P28130	8	28130166	polymorphic	polymorphic	polymorphic
A09P04570	9	4570797	polymorphic	polymorphic	polymorphic
A09P05117	9	5117308	polymorphic	polymorphic	polymorphic
A09P07331	9	7331833	polymorphic	polymorphic	polymorphic
A09P13162	9	13162951	polymorphic	polymorphic	polymorphic
A09P15621	9	15621086	polymorphic	polymorphic	polymorphic
A09P16346	9	16346127	polymorphic	polymorphic	polymorphic
A09P18034	9	18034655	polymorphic	polymorphic	polymorphic
A09P19496	9	19496353	polymorphic	polymorphic	polymorphic
A09P20054	9	20054477	-	polymorphic	polymorphic
A09P21225	9	21225725	polymorphic	polymorphic	polymorphic
A10P02065	10	2065456	polymorphic	polymorphic	polymorphic
A10P03037	10	3037444	polymorphic	polymorphic	polymorphic
A10P07497	10	7497146	polymorphic	polymorphic	polymorphic
A10P08920	10	8920389	-	polymorphic	-
A10P12043	10	12043093	polymorphic	polymorphic	polymorphic
A10P13122	10	13122967	polymorphic	polymorphic	polymorphic
A10P14456	10	14456772	polymorphic	-	polymorphic
A10P16123	10	16123242	polymorphic	polymorphic	polymorphic
A10P17146	10	17146835	polymorphic	polymorphic	polymorphic
A10P18005	10	18005520	-	polymorphic	-
A10P18034	10	18034809	polymorphic	polymorphic	polymorphic
A10P19140	10	19140750	-	polymorphic	-
A10P20284	10	20284755	-	polymorphic	-
A10P22154	10	22154755	polymorphic	-	polymorphic
A11P01285	11	1285168	polymorphic	polymorphic	polymorphic
A11P02362	11	2362523	polymorphic	polymorphic	polymorphic
A11P03025	11	3025091	polymorphic	polymorphic	polymorphic
A11P04082	11	4082945	polymorphic	polymorphic	polymorphic
A11P04101	11	4101241	polymorphic	polymorphic	polymorphic
A11P05095	11	5095608	-	polymorphic	-
A11P05879	11	5879855	polymorphic	polymorphic	polymorphic
A11P06602	11	6602086	polymorphic	polymorphic	polymorphic
A11P09116	11	9116441	polymorphic	polymorphic	polymorphic
A11P10743	11	10743842	polymorphic	polymorphic	polymorphic
A11P14827	11	14827776	polymorphic	polymorphic	polymorphic
A11P15461	11	15461499	polymorphic	polymorphic	polymorphic
A11P17027	11	17027369	polymorphic	polymorphic	polymorphic
A11P17816	11	17816525	polymorphic	-	polymorphic
A11P19172	11	19172208	-	polymorphic	-
A11P21893	11	21893260	-	polymorphic	-
A11P23608	11	23608502	polymorphic	polymorphic	polymorphic
A11P25204	11	25204445	polymorphic	-	polymorphic
A11P25881	11	25881939	-	polymorphic	-
A11P28820	11	28820928	-	polymorphic	-
A11P28918	11	28918351	-	polymorphic	-
A12P00339	12	339171	polymorphic	polymorphic	polymorphic
A12P02180	12	2180855	polymorphic	polymorphic	polymorphic
A12P03594	12	3594079	polymorphic	polymorphic	polymorphic
A12P05053	12	5053618	polymorphic	polymorphic	polymorphic
A12P06746	12	6746727	-	polymorphic	-
A12P07996	12	7996916	-	polymorphic	-
A12P08861	12	8861681	polymorphic	polymorphic	polymorphic
A12P10862	12	10862463	polymorphic	polymorphic	polymorphic
A12P11736	12	11736089	polymorphic	polymorphic	polymorphic
A12P12393	12	12393340	polymorphic	polymorphic	polymorphic
A12P13993	12	13993085	polymorphic	polymorphic	polymorphic
A12P15848	12	15848598	-	polymorphic	-
A12P16574	12	16574264	polymorphic	polymorphic	polymorphic
A12P22450	12	22450339	polymorphic	polymorphic	polymorphic
A12P23064	12	23064967	polymorphic	-	polymorphic
A12P24258	12	24258627	-	polymorphic	-
A12P25039	12	25039920	polymorphic	polymorphic	polymorphic
A12P27058	12	27058809	polymorphic	polymorphic	polymorphic

[truncated: 8 more sheets: Table S10_NB vs Bart, Table S11_NB vs Glab, Table S12_NB vs Glum, Table S13_NB vs Long, Table S14_NB vs Meri, Table S15_NB vs Niva, Table S16_NB vs Rufi, Table S17_NB vs Japo]
